# Supplementary material for: Telacebec Interferes with Virulence Lipid Biosynthesis Protein Expression and Sensitizes to Other Antibiotics
Source: Microorganisms. 2023 Sep 30;11(10):2469. doi: 10.3390/microorganisms11102469 (PMC10609169; doi:10.3390/microorganisms11102469)
Supplement: Supplementary file 1 [file microorganisms-11-02469-s001.zip]

Archive with 2 entries (2 files):
- Table S1.pdf
- Telacebec vs Control 7 hours treatment 2023 9 16.xlsx
