# Supplementary material for: Telacebec Interferes with Virulence Lipid Biosynthesis Protein Expression and Sensitizes to Other Antibiotics
Source: Microorganisms. 2023 Sep 30;11(10):2469. doi: 10.3390/microorganisms11102469 (PMC10609169; doi:10.3390/microorganisms11102469)
Supplement: Supplementary file 1 [file microorganisms-11-02469-s001.zip › Telacebec vs Control 7 hours treatment 2023 9 16.xlsx]

## Sheet: Telacebec vs Control
Row	Accession Number	Group	p-value	Fold Change (Control vs Telacebec)	Telacebec/Control	H37Rv Locus	Symbol	Description											In total, 46 proteins have a p-value of less than 0.05,
1	tr|A0A0K2HXA6|A0A0K2HXA6_MYCBI	Urease subunit beta OS=Mycobacterium bovis BCG GN=ureB PE=3 SV=1	0.00076	6.62276	0.150994	Rv1849	UreB	Urease subunit beta; Involved in the conversion of urea to NH3											5 of which had a relatively small expression change (indicated by the red entries)
2	tr|A0A0Y1CP22|A0A0Y1CP22_MYCBI	Endopeptidase OS=Mycobacterium bovis BCG GN=RN06_2688 PE=4 SV=1	0.00146	4.6535	0.214892	Rv2190c	Rv2190c	Endopeptidase; Unknown											15 were upregulated and 26 downregulated
3	tr|A0A1R3Y525|A0A1R3Y525_MYCBO	Possible atp-dependent dna ligase ligc (Polydeoxyribonucleotide synthase [atp]) (Polynucleotide ligase [atp]) (Sealase) (Dna repair protein) (Dna joinase) OS=Mycobacterium bovis (strain ATCC BAA-935 / AF2122/97) GN=ligC PE=4 SV=1	0.00194	0.205672	4.86212	Rv3731	LigC	DNA ligase C; This protein seals during DNA replication, DNA recombination and DNA repair NICKS in double-stranded DNA
4	tr|G7QS89|G7QS89_MYCBI	Phosphoenolpyruvate carboxykinase [GTP] OS=Mycobacterium bovis BCG str. Mexico GN=pckA PE=3 SV=1	0.00217	0.772667	1.29422	Rv0211	PckA	Phosphoenolpyruvate carboxykinase; Rate-limiting gluconeogenic enzyme
5	tr|A0A1R3Y4C8|A0A1R3Y4C8_MYCBO	POSSIBLE CONSERVED PROTEIN CPSA OS=Mycobacterium bovis (strain ATCC BAA-935 / AF2122/97) GN=cpsA PE=4 SV=1	0.00653	1.26608	0.789837	Rv3484	CpsA	LytR family transcriptional regulator;			Unknown
6	tr|A0A0Y1BT87|A0A0Y1BT87_MYCBI	S-adenosylmethionine-dependent methyltransferase OS=Mycobacterium bovis BCG GN=RN06_0890 PE=3 SV=1	0.00699	1.82762	0.547161	Rv0726c	Rv0726c	S-adenosylmethionine-dependent methyltransferase
7	tr|A0A0H3MC54|A0A0H3MC54_MYCBP	Probable conserved membrane protein OS=Mycobacterium bovis (strain BCG / Pasteur 1173P2) GN=BCG_3898 PE=4 SV=1	0.00786	4.70167	0.21269	Rv3835	Rv3835	Hypothetical protein; Cell division protein? Septum_form domain-containing protein (play a role in cell division); Unknown
8	tr|G8FRW5|G8FRW5_MYCBI	Heat shock protein OS=Mycobacterium bovis BCG str. Mexico GN=hspX PE=3 SV=1	0.00824	0.571752	1.74901	Rv2031c	HspX	Alpha-crystallin expressed in the DosR regulon
9	tr|A0A1R3XX18|A0A1R3XX18_MYCBO	Conserved serine rich protein OS=Mycobacterium bovis (strain ATCC BAA-935 / AF2122/97) GN=BQ2027_MB1018C PE=4 SV=1	0.00875	1.44299	0.693003	Rv0991c	Rv0991c	Serine rich protein; FmdB family transcriptional regulator
10	tr|A0A0K2I2U4|A0A0K2I2U4_MYCBI	Chromosome partitioning protein ParB OS=Mycobacterium bovis BCG GN=RN06_4774 PE=3 SV=1	0.00956	1.12593	0.888158	Rv3917c	ParB	Involved in chromosome partition
11	tr|A0A083WHS5|A0A083WHS5_MYCBI	Galactokinase OS=Mycobacterium bovis GN=galK PE=3 SV=1	0.01055	1.76392	0.566918	Rv0620	GalK	Galactokinase; Involved in galactose metabolism (leloir pathway) (at the first reaction)
12	tr|A0A1R3Y5J1|A0A1R3Y5J1_MYCBO	Probable ferredoxin-dependent glutamate synthase [nadph] (Large subunit) gltb (L-glutamate synthase) (L-glutamate synthetase) (Nadh-glutamate synthase) (Glutamate synthase (Nadh))(Nadph-gogat) OS=Mycobacterium bovis (strain ATCC BAA-935 / AF2122/97) GN=gltB PE=4 SV=1	0.01113	1.1986	0.834305	Rv3859c	GltB	Glutamate synthase large subunit
13	tr|A0A1R3XY96|A0A1R3XY96_MYCBO	PROBABLE LIPASE LIPH OS=Mycobacterium bovis (strain ATCC BAA-935 / AF2122/97) GN=lipI PE=4 SV=1	0.01122	1.15336	0.867034	Rv1400c	LipI	Lipase
14	tr|A0A0C7DIN0|A0A0C7DIN0_MYCBI	S-adenosyl-L-methionine-dependent methyltransferase OS=Mycobacterium bovis GN=B7S04_18295 PE=3 SV=1	0.0114	1.188	0.841751	Rv3399	Rv3399	S-adenosylmethionine-dependent methyltransferase
15	tr|A0A0K2HWE6|A0A0K2HWE6_MYCBI	Biotin synthase OS=Mycobacterium bovis BCG GN=bioB PE=3 SV=1	0.01568	1.46705	0.681641	Rv1589	BioB	Biotin synthetase; Involved in biotin synthesis.
16	tr|A0A1R3Y3F6|A0A1R3Y3F6_MYCBO	POSSIBLE TRANSMEMBRANE CATION TRANSPORTER OS=Mycobacterium bovis (strain ATCC BAA-935 / AF2122/97) GN=BQ2027_MB3225C PE=4 SV=1	0.01681	0.403128	2.4806	Rv3200c	Rv3200c	Transmembrane cation transporter;			Thought to be involved in cation transport across the membrane.
17	tr|A0A0H3MAN7|A0A0H3MAN7_MYCBP	DNA polymerase I OS=Mycobacterium bovis (strain BCG / Pasteur 1173P2) GN=polA PE=3 SV=1	0.01742	0.746877	1.33891	Rv1629	PolA	DNA polymerase I; Involved in post-incision events. In addition to DNA polymerase activity, this DNA polymerase exhibits 3' to 5' and 5' to 3' exonuclease activity
18	tr|A0A0K2HTN3|A0A0K2HTN3_MYCBI	Oxidoreductase OS=Mycobacterium bovis BCG GN=RN06_1171 PE=4 SV=1	0.01828	0.752064	1.32967	Rv0940c	Rv0940c	Oxidoreductase; Function unknown; probably involved in cellular metabolism.
19	tr|A0A1R3Y5M1|A0A1R3Y5M1_MYCBO	Probable peptidoglycan hydrolase OS=Mycobacterium bovis (strain ATCC BAA-935 / AF2122/97) GN=BQ2027_MB3946 PE=4 SV=1	0.01965	1.50511	0.664403	Rv3915	Rv3915	Peptidoglycan hydrolase; Function unknown; probably involved in cellular metabolism.
20	tr|A0A1A9EA16|A0A1A9EA16_MYCBI	Uncharacterized protein OS=Mycobacterium bovis GN=Mb1595_p3011 PE=4 SV=1	0.02455	0.302015	3.3111	LH57_14815	/	Hypothetical protein
21	tr|A0A1A9E5P9|A0A1A9E5P9_MYCBI	Rrf2 family transcriptional regulator OS=Mycobacterium bovis GN=B7S04_07040 PE=4 SV=1	0.02526	0.344007	2.90691	Rv1287	Rv1287	HTH-type transcriptional regulator;			Function unknown
22	tr|A0A109S8Z3|A0A109S8Z3_MYCBI	Hydrolase OS=Mycobacterium bovis BCG GN=RN06_3289 PE=4 SV=1	0.0257	2.11045	0.473832	Rv2715	Rv2715	Hydrolase; Function unknown; probably involved in cellular metabolism.
23	tr|A0A1A9EB02|A0A1A9EB02_MYCBI	Long-chain-fatty-acid--AMP ligase FadD29 OS=Mycobacterium bovis GN=B7S04_15835 PE=4 SV=1	0.02887	1.47629	0.677371	Rv2950c	FadD29	Long-chain-fatty-acid--AMP ligase; Involved in biosynthesis of phenolic glycolipids (PGLs)
24	tr|A0A1R3Y5J3|A0A1R3Y5J3_MYCBO	PROBABLE PHOSPHOMANNOMUTASE PMMB (PHOSPHOMANNOSE MUTASE) OS=Mycobacterium bovis (strain ATCC BAA-935 / AF2122/97) GN=pmmB PE=3 SV=1	0.0301	5.08249	0.196754	Rv3308	PmmB	Phosphomannomutase; Converts D-mannose 1-phosphate to D-mannose 6-phosphate
25	tr|A0A0H3M5V0|A0A0H3M5V0_MYCBP	Acetyl/propionyl-CoA carboxylase (Beta subunit) accD6 OS=Mycobacterium bovis (strain BCG / Pasteur 1173P2) GN=accD6 PE=4 SV=1	0.03024	1.55995	0.641046	Rv2247	AccD6	Acetyl-/propionyl-CoA carboxylase subunit beta; Involved in fatty acid biosynthesis (mycolic acids synthesis)
26	tr|A0A0K2HXQ2|A0A0K2HXQ2_MYCBI	Ribonuclease VapC OS=Mycobacterium bovis BCG GN=vapC PE=3 SV=1	0.03076	0.849394	1.17731	Rv2010	VapC15	Toxin VapC15
27	tr|A0A1A9E880|A0A1A9E880_MYCBI	Helicase HelZ OS=Mycobacterium bovis GN=Mb1595_p2351 PE=4 SV=1	0.03296	1.24022	0.80631	Rv2101	HelZ	Has helicase activity
28	tr|A0A1A9EAZ1|A0A1A9EAZ1_MYCBI	Long-chain-fatty-acid--AMP ligase FadD26 OS=Mycobacterium bovis GN=B7S04_15735 PE=4 SV=1	0.03297	1.45906	0.685371	Rv2930	FadD26	Fatty-acid-AMP ligase; Involved in phthiocerol dimycocerosate (dim) biosynthesis, possibly by activating substrates for the PPS polyketides synthase.
29	tr|A0A0K2I0U2|A0A0K2I0U2_MYCBI	Uncharacterized protein OS=Mycobacterium bovis BCG GN=RN06_3971 PE=4 SV=1	0.03362	1.87001	0.534756	Rv3284	Rv3284	hypothetical protein; Sulfur transfer protein SufE, Fe-S cluster assembly?
30	tr|A0A0K2I0B5|A0A0K2I0B5_MYCBI	Diacylglycerol O-acyltransferase OS=Mycobacterium bovis BCG GN=RN06_3786 PE=3 SV=1	0.03431	0.794704	1.25833	Rv3130c	Tgs1	Diacyglycerol O-acyltransferase; Expressed in the DosR regulon
31	tr|A0A1A9E6U6|A0A1A9E6U6_MYCBI	Translation initiation factor IF-3 OS=Mycobacterium bovis GN=infC PE=3 SV=1	0.03486	1.37825	0.72556	Rv1641	InfC	Initiation factor IF-3; If-3 binds to the 30S ribosomal subunit and shifts the equilibrum between 70S ribosomes and their 50S and 30S subunits in favor of the free subunits, thus enhancing the availability of 30S subunits on which protein synthesis initiation begins
32	tr|A0A1R3XX96|A0A1R3XX96_MYCBO	PROBABLE CONSERVED TRANSMEMBRANE PROTEIN OS=Mycobacterium bovis (strain ATCC BAA-935 / AF2122/97) GN=BQ2027_MB1101 PE=4 SV=1	0.0353	0.697933	1.4328	Rv1072	Rv1072	Transmembrane protein; Unknown
33	tr|A0A1R3XWC2|A0A1R3XWC2_MYCBO	POSSIBLE TWO COMPONENT SYSTEM RESPONSE SENSOR KINASE MEMBRANE ASSOCIATED PHOR OS=Mycobacterium bovis (strain ATCC BAA-935 / AF2122/97) GN=phoR PE=4 SV=1	0.0358	0.801471	1.24771	Rv0758	PhoR	Two component system response sensor kinase; Sensor part of a two component regulatory system. This protein is thought to be a sensor kinase for the phosphate regulon. Transcription of this operon is positively regulated by PHOB|Rv0757 and PHOR when phosphate is limited.
34	tr|A0A0K2I0L7|A0A0K2I0L7_MYCBI	p-hydroxybenzoyl--AMP ligase OS=Mycobacterium bovis BCG GN=RN06_3575 PE=4 SV=1	0.03584	1.21109	0.825705	Rv2948c	FadD22	Involved in biosynthesis of phenolic glycolipids (PGLs)
35	tr|A0A1R3Y1F3|A0A1R3Y1F3_MYCBO	PROBABLE FATTY ACID SYNTHASE FAS (FATTY ACID SYNTHETASE) OS=Mycobacterium bovis (strain ATCC BAA-935 / AF2122/97) GN=fas PE=4 SV=1	0.03723	1.32606	0.754112	Rv2524c	Fas	Fatty acid synthase; Involved in lipid metabolism. Fatty acid synthetase catalyzes the formation of long-chain fatty acids from acetyl-CoA, malonyl-CoA and NADPH.
36	tr|A0A1R3Y4Q6|A0A1R3Y4Q6_MYCBO	Esx-1 secretion-associated protein espd OS=Mycobacterium bovis (strain ATCC BAA-935 / AF2122/97) GN=espd PE=4 SV=1	0.03731	0.586844	1.70403	Rv3614c	EspD	ESX-1 secretion-associated protein
37	tr|A0A0H3MDP0|A0A0H3MDP0_MYCBP	Phenolpthiocerol synthesis type-I polyketide synthase ppsB OS=Mycobacterium bovis (strain BCG / Pasteur 1173P2) GN=ppsB PE=4 SV=1	0.03774	1.32304	0.755835	Rv2932	PpsB	Phthiocerol synthesis polyketide synthase type I; Involved in phenolpthiocerol and phthiocerol dimycocerosate (dim) biosynthesis: extension with malony CoA
38	tr|A0A0K2I1A8|A0A0K2I1A8_MYCBI	Uncharacterized protein OS=Mycobacterium bovis BCG GN=RN06_4168 PE=4 SV=1	0.04258	0.58529	1.70856	Rv3404c	Rv3404c	Hypothetical protein; Unknown
39	tr|A0A083VXD2|A0A083VXD2_MYCBI	Glutamyl-tRNA(Gln) amidotransferase subunit A OS=Mycobacterium bovis GN=gatA PE=3 SV=1	0.04319	1.35362	0.738761	Rv3011c	GatA	Glutamyl-tRNA(GLN) amidotransferase subunit A; Component of the translational apparatus
40	tr|A0A1A9EC57|A0A1A9EC57_MYCBI	L-lysine-epsilon aminotransferase OS=Mycobacterium bovis GN=B7S04_17705 PE=3 SV=1	0.04644	0.353307	2.8304	Rv3290c	Lat	L-lysine-epsilon aminotransferase; Possibly involved in L-alpha-aminoadipic acid (L-AAA) biosynthesis. Catalyzes the transfer of the terminal amino group of L-lysine or L-ornithine to alpha-ketoglutarate
41	tr|A0A1R3Y2W5|A0A1R3Y2W5_MYCBO	Uncharacterized protein OS=Mycobacterium bovis (strain ATCC BAA-935 / AF2122/97) GN=BQ2027_MB3040C PE=4 SV=1	0.04645	1.66228	0.601584	Rv3015c	Rv3015c	Hypothetical protein; Function unknown
42	tr|Q48926|Q48926_MYCBI	Fatty acid synthase OS=Mycobacterium bovis GN=fas PE=4 SV=1	0.04779	1.40041	0.714079	Rv2524c	Fas	Fatty acid synthase; Involved in lipid metabolism. Fatty acid synthetase catalyzes the formation of long-chain fatty acids from acetyl-CoA, malonyl-CoA and NADPH.
43	tr|A0A1R3Y3J0|A0A1R3Y3J0_MYCBO	Conserved protein OS=Mycobacterium bovis (strain ATCC BAA-935 / AF2122/97) GN=BQ2027_MB3260C PE=4 SV=1	0.04788	4.64724	0.215182	Rv3231c	Rv3231c	Hypothetical protein; Function unknown
44	tr|A0A1R3Y5G7|A0A1R3Y5G7_MYCBO	Esx-1 secretion-associated protein esph OS=Mycobacterium bovis (strain ATCC BAA-935 / AF2122/97) GN=esph PE=4 SV=1	0.04805	1.5998	0.625077	Rv3867	EspH	ESX-1 secretion-associated protein
45	tr|A0A0K2HS50|A0A0K2HS50_MYCBI	Transcriptional regulator OS=Mycobacterium bovis BCG GN=RN06_0597 PE=4 SV=1	0.04811	2.01017	0.49747	Rv0485	Rv0485	Transcriptional regulator; Possibly involved in transcriptional mechanism
46	tr|A0A109S6T8|A0A109S6T8_MYCBI	Two-component response regulator MrpA OS=Mycobacterium bovis BCG GN=RN06_1225 PE=4 SV=1	0.04824	0.710321	1.40782	Rv0981	MrpA	Two-component response regulator
47	tr|A0A1A9ECW1|A0A1A9ECW1_MYCBI	Type III pantothenate kinase OS=Mycobacterium bovis GN=coaX PE=3 SV=1	0.04899	11.5935	0.0862551	Rv3600c	Rv3600c	Type III pantothenate kinase catalyzing the phosphorylation of pantothenate (Pan), the first step in CoA biosynthesis.
48	tr|A0A1R3XZ96|A0A1R3XZ96_MYCBO	Ppe family protein ppe26 OS=Mycobacterium bovis (strain ATCC BAA-935 / AF2122/97) GN=PPE26 PE=4 SV=1	0.05006	2.06981	0.483136
49	tr|A0A1R3Y5C0|A0A1R3Y5C0_MYCBO	Conserved protein OS=Mycobacterium bovis (strain ATCC BAA-935 / AF2122/97) GN=BQ2027_MB3708 PE=4 SV=1	0.05087	1.16663	0.857168
50	tr|A0A0K2HUQ9|A0A0K2HUQ9_MYCBI	Transcription termination factor Rho OS=Mycobacterium bovis BCG GN=rho PE=3 SV=1	0.05139	1.12302	0.890458
51	tr|A0A1R3Y3R4|A0A1R3Y3R4_MYCBO	Possible n-acyl-l-amino acid amidohydrolase amia1 (N-acyl-l-amino acid aminohydrolase) OS=Mycobacterium bovis (strain ATCC BAA-935 / AF2122/97) GN=amiA1 PE=4 SV=1	0.05211	1.61101	0.620729
52	tr|A0A1R3XW38|A0A1R3XW38_MYCBO	Conserved protein OS=Mycobacterium bovis (strain ATCC BAA-935 / AF2122/97) GN=BQ2027_MB0666C PE=4 SV=1	0.0522	1.6696	0.598947
53	tr|A0A1R3XX67|A0A1R3XX67_MYCBO	PROBABLE TRANSCRIPTIONAL REGULATORY PROTEIN KDPE OS=Mycobacterium bovis (strain ATCC BAA-935 / AF2122/97) GN=kdpE PE=4 SV=1	0.0562	0.598242	1.67157
54	tr|A0A243QJW4|A0A243QJW4_MYCBI	PGL/p-HBAD biosynthesis rhamnosyltransferase OS=Mycobacterium bovis GN=B7S04_15905 PE=4 SV=1	0.05656	1.26358	0.791404
55	tr|A0A1R3XW22|A0A1R3XW22_MYCBO	PROBABLE ACYL-COA DEHYDROGENASE FADE8 OS=Mycobacterium bovis (strain ATCC BAA-935 / AF2122/97) GN=fadE8 PE=3 SV=1	0.05708	1.1525	0.867682
56	tr|A0A1R3XUS2|A0A1R3XUS2_MYCBO	PROBABLE BIFUNCTIONAL PENICILLIN-BINDING PROTEIN 1A/1B PONA1 (MUREIN POLYMERASE) (PBP1): PENICILLIN-INSENSITIVE TRANSGLYCOSYLASE (PEPTIDOGLYCAN TGASE) + PENICILLIN-SENSITIVE TRANSPEPTIDASE (DD-TRANSPE... OS=Mycobacterium bovis (strain ATCC BAA-935 / AF2122/97) GN=ponA1 PE=4 SV=1	0.05752	0.281157	3.55673
57	tr|A0A0K2HQP6|A0A0K2HQP6_MYCBI	Inositol-3-phosphate synthase OS=Mycobacterium bovis BCG GN=RN06_0054 PE=4 SV=1	0.05808	0.893809	1.11881
58	tr|A0A1R3XZ10|A0A1R3XZ10_MYCBO	Probable second part of macrolide-transport atp-binding protein abc transporter OS=Mycobacterium bovis (strain ATCC BAA-935 / AF2122/97) GN=BQ2027_MB1695C PE=4 SV=1	0.05961	1.32525	0.754575
59	tr|A0A0K2HSV3|A0A0K2HSV3_MYCBI	Acetate kinase OS=Mycobacterium bovis BCG GN=ackA PE=3 SV=1	0.06002	1.2965	0.771305
60	tr|A0A1R3XYD6|A0A1R3XYD6_MYCBO	PROBABLE QUINONE REDUCTASE QOR (NADPH:quinone reductase) (Zeta-crystallin homolog protein) OS=Mycobacterium bovis (strain ATCC BAA-935 / AF2122/97) GN=qor PE=4 SV=1	0.06108	0.712723	1.40307
61	tr|A0A1R3XW04|A0A1R3XW04_MYCBO	Dioxygenase OS=Mycobacterium bovis (strain ATCC BAA-935 / AF2122/97) GN=BQ2027_MB0673 PE=3 SV=1	0.06285	0.660276	1.51452
62	tr|A0A1R3XZD8|A0A1R3XZD8_MYCBO	Probable proline rich membrane-anchored mycosin mycp5 (Serine protease) (Subtilisin-like protease) (Subtilase-like) (Mycosin-5) OS=Mycobacterium bovis (strain ATCC BAA-935 / AF2122/97) GN=mycp5 PE=4 SV=1	0.0635	1.07701	0.9285
63	tr|A0A0K2HVV9|A0A0K2HVV9_MYCBI	CTP synthase OS=Mycobacterium bovis BCG GN=pyrG PE=3 SV=1	0.06525	0.721016	1.38693
64	tr|A0A0K2HVA8|A0A0K2HVA8_MYCBI	Uncharacterized protein OS=Mycobacterium bovis BCG GN=RN06_1845 PE=4 SV=1	0.06664	0.756393	1.32206
65	tr|A0A0K2I386|A0A0K2I386_MYCBI	Lipoprotein LpqH OS=Mycobacterium bovis BCG GN=RN06_4584 PE=4 SV=1	0.06746	0.660509	1.51398
66	tr|A0A0K2I1X0|A0A0K2I1X0_MYCBI	ATP-dependent protease ATP-binding subunit ClpC OS=Mycobacterium bovis BCG GN=RN06_4397 PE=4 SV=1	0.06784	1.13104	0.884142
67	tr|A0A1R3Y0X0|A0A1R3Y0X0_MYCBO	Conserved protein OS=Mycobacterium bovis (strain ATCC BAA-935 / AF2122/97) GN=BQ2027_MB1619C PE=4 SV=1	0.0704	2.24846	0.44475
68	tr|A0A1R3Y436|A0A1R3Y436_MYCBO	PROBABLE ATP-DEPENDENT RNA HELICASE RHLE OS=Mycobacterium bovis (strain ATCC BAA-935 / AF2122/97) GN=rhlE PE=3 SV=1	0.07052	1.57771	0.633829
69	tr|A0A1R3Y0P6|A0A1R3Y0P6_MYCBO	Conserved protein OS=Mycobacterium bovis (strain ATCC BAA-935 / AF2122/97) GN=BQ2027_MB2281C PE=4 SV=1	0.07422	1.14019	0.877046
70	tr|A0A1A9E6X8|A0A1A9E6X8_MYCBI	Putative 3-methyladenine DNA glycosylase OS=Mycobacterium bovis GN=B7S04_09075 PE=3 SV=1	0.07422	1.81931	0.549658
71	tr|A0A1R3Y1R7|A0A1R3Y1R7_MYCBO	Conserved protein OS=Mycobacterium bovis (strain ATCC BAA-935 / AF2122/97) GN=BQ2027_MB2652C PE=4 SV=1	0.0762	1.33225	0.750612
72	tr|A0A0D1PWJ1|A0A0D1PWJ1_MYCBI	Polyphosphate kinase OS=Mycobacterium bovis GN=ppk PE=3 SV=1	0.07629	1.23266	0.811255
73	tr|A0A0K2I2J8|A0A0K2I2J8_MYCBI	Long-chain-fatty-acid--CoA ligase FadD23 OS=Mycobacterium bovis BCG GN=RN06_4668 PE=4 SV=1	0.0773	1.12789	0.88661
74	tr|A0A243QNJ0|A0A243QNJ0_MYCBI	Thiol reductant ABC exporter subunit CydD OS=Mycobacterium bovis GN=B7S04_08725 PE=4 SV=1	0.0778	1.55963	0.641179
75	tr|Q59502|Q59502_MYCBI	RNA polymerase sigma factor SigA OS=Mycobacterium bovis GN=rpoV PE=3 SV=1	0.07784	1.62145	0.616731
76	tr|A0A1R3XZI6|A0A1R3XZI6_MYCBO	POSSIBLE OXIDOREDUCTASE OS=Mycobacterium bovis (strain ATCC BAA-935 / AF2122/97) GN=BQ2027_MB1887C PE=4 SV=1	0.0783	0.907771	1.1016
77	tr|A0A1R3XUW4|A0A1R3XUW4_MYCBO	Conserved protein OS=Mycobacterium bovis (strain ATCC BAA-935 / AF2122/97) GN=BQ2027_MB0303C PE=4 SV=1	0.07849	2.04016	0.490159
78	tr|A0A1A9EC77|A0A1A9EC77_MYCBI	Uracil phosphoribosyltransferase OS=Mycobacterium bovis GN=upp PE=3 SV=1	0.08023	0.269061	3.71663
79	tr|A0A1R3Y2Y4|A0A1R3Y2Y4_MYCBO	Ribonucleoside-diphosphate reductase subunit beta OS=Mycobacterium bovis (strain ATCC BAA-935 / AF2122/97) GN=nrdF2 PE=3 SV=1	0.08109	1.30111	0.768577
80	tr|A0A0K2HYK2|A0A0K2HYK2_MYCBI	Alanine--tRNA ligase OS=Mycobacterium bovis BCG GN=alaS PE=3 SV=1	0.08563	1.27047	0.787113
81	tr|A0A1A9ECJ8|A0A1A9ECJ8_MYCBI	Acyl-CoA synthetase OS=Mycobacterium bovis GN=B7S04_18865 PE=4 SV=1	0.08644	1.42737	0.700591
82	tr|A0A0H4G0M1|A0A0H4G0M1_MYCBI	Beta sliding clamp OS=Mycobacterium bovis BCG GN=RN06_0002 PE=3 SV=1	0.08722	1.11574	0.89627
83	tr|A0A1R3XVC2|A0A1R3XVC2_MYCBO	Probable dehydrogenase/reductase OS=Mycobacterium bovis (strain ATCC BAA-935 / AF2122/97) GN=BQ2027_MB0447C PE=4 SV=1	0.08953	1.24845	0.800991
84	tr|A0A0K2HX57|A0A0K2HX57_MYCBI	Membrane protein OS=Mycobacterium bovis BCG GN=RN06_2566 PE=4 SV=1	0.09073	0.804804	1.24254
85	tr|A0A1A9E886|A0A1A9E886_MYCBI	Prokaryotic ubiquitin-like protein Pup OS=Mycobacterium bovis GN=pup PE=3 SV=1	0.09218	0.367746	2.71927
86	tr|A0A0H3M4G7|A0A0H3M4G7_MYCBP	Amidophosphoribosyltransferase OS=Mycobacterium bovis (strain BCG / Pasteur 1173P2) GN=purF PE=3 SV=1	0.09244	1.49991	0.666707
87	tr|A0A243QTZ6|A0A243QTZ6_MYCBI	Uncharacterized protein OS=Mycobacterium bovis GN=B7S04_01355 PE=4 SV=1	0.09275	0.859763	1.16311
88	tr|A0A1R3Y080|A0A1R3Y080_MYCBO	Atp-dependent dna helicase hely OS=Mycobacterium bovis (strain ATCC BAA-935 / AF2122/97) GN=helY PE=4 SV=1	0.09333	0.399372	2.50393
89	tr|A0A1R3XW97|A0A1R3XW97_MYCBO	PROBABLE CONSERVED LIPOPROTEIN LPQN OS=Mycobacterium bovis (strain ATCC BAA-935 / AF2122/97) GN=lpqN PE=4 SV=1	0.09356	0.723047	1.38304
90	tr|A0A0H3M7B9|A0A0H3M7B9_MYCBP	Probable succinyl-CoA:3-ketoacid-coenzyme A transferase (Alpha subunit) scoA OS=Mycobacterium bovis (strain BCG / Pasteur 1173P2) GN=scoA PE=4 SV=1	0.09451	0.855096	1.16946
91	tr|A0A0K2HUX5|A0A0K2HUX5_MYCBI	Membrane protein OS=Mycobacterium bovis BCG GN=RN06_1697 PE=4 SV=1	0.09561	0.63525	1.57418
92	tr|A0A0H3MJ06|A0A0H3MJ06_MYCBP	Diacylglycerol O-acyltransferase OS=Mycobacterium bovis (strain BCG / Pasteur 1173P2) GN=BCG_3794c PE=3 SV=1	0.09935	0.816113	1.22532
93	tr|A0A0K2HZV4|A0A0K2HZV4_MYCBI	3-isopropylmalate dehydratase large subunit OS=Mycobacterium bovis BCG GN=leuC PE=3 SV=1	0.10105	1.20332	0.831031
94	tr|A0A1A9E5C2|A0A1A9E5C2_MYCBI	Putative pterin-4-alpha-carbinolamine dehydratase OS=Mycobacterium bovis GN=B7S04_06380 PE=3 SV=1	0.10106	1.66802	0.599512
95	tr|A0A1A9T770|A0A1A9T770_MYCBI	Pyrrolidone-carboxylate peptidase OS=Mycobacterium bovis GN=pcp PE=3 SV=1	0.10348	2.55101	0.392001
96	tr|A0A0K2HUS0|A0A0K2HUS0_MYCBI	Multifunctional fusion protein OS=Mycobacterium bovis BCG GN=atpF PE=3 SV=1	0.1053	0.825933	1.21075
97	tr|A0A1A9EB04|A0A1A9EB04_MYCBI	Chorismate pyruvate-lyase OS=Mycobacterium bovis GN=B7S04_15830 PE=4 SV=1	0.10536	2.15116	0.464866
98	tr|A0A1R3Y188|A0A1R3Y188_MYCBO	PROBABLE FOLYLPOLYGLUTAMATE SYNTHASE PROTEIN FOLC (FOLYLPOLY-GAMMA-GLUTAMATE SYNTHETASE) (FPGS) OS=Mycobacterium bovis (strain ATCC BAA-935 / AF2122/97) GN=folC PE=4 SV=1	0.10537	1.47308	0.678851
99	tr|A0A1A9E8J9|A0A1A9E8J9_MYCBI	Epimerase OS=Mycobacterium bovis GN=B7S04_11875 PE=4 SV=1	0.10674	0.823535	1.21428
100	tr|A0A083WAE4|A0A083WAE4_MYCBI	Argininosuccinate synthase OS=Mycobacterium bovis GN=argG PE=3 SV=1	0.10726	0.832919	1.2006
101	tr|A0A243R672|A0A243R672_MYCBI	Glycerol-3-phosphate dehydrogenase [NAD(P)+] OS=Mycobacterium bovis GN=gpsA PE=3 SV=1	0.10814	0.859353	1.16367
102	tr|A0A1R3XWE6|A0A1R3XWE6_MYCBO	Adenylosuccinate lyase OS=Mycobacterium bovis (strain ATCC BAA-935 / AF2122/97) GN=purB PE=3 SV=1	0.11031	0.74135	1.34889
103	tr|A0A1R3Y3I4|A0A1R3Y3I4_MYCBO	Diacylglycerol O-acyltransferase OS=Mycobacterium bovis (strain ATCC BAA-935 / AF2122/97) GN=tgs3 PE=3 SV=1	0.11053	2.23194	0.448042
104	tr|A0A243R6M3|A0A243R6M3_MYCBI	Hydrolase OS=Mycobacterium bovis GN=B7S04_02720 PE=4 SV=1	0.11143	0.791103	1.26406
105	tr|A0A1R3Y5E4|A0A1R3Y5E4_MYCBO	PROBABLE CONSERVED TRANSMEMBRANE PROTEIN OS=Mycobacterium bovis (strain ATCC BAA-935 / AF2122/97) GN=BQ2027_MB3873C PE=4 SV=1	0.11165	0.847735	1.17961
106	tr|A0A0K2HZW9|A0A0K2HZW9_MYCBI	Acetolactate synthase small subunit OS=Mycobacterium bovis BCG GN=RN06_3636 PE=4 SV=1	0.11207	1.17845	0.848573
107	tr|A0A1R3Y323|A0A1R3Y323_MYCBO	Conserved protein OS=Mycobacterium bovis (strain ATCC BAA-935 / AF2122/97) GN=BQ2027_MB3106C PE=4 SV=1	0.11269	2.37083	0.421794
108	tr|A0A1R3Y3D8|A0A1R3Y3D8_MYCBO	POSSIBLE GLUTAREDOXIN PROTEIN OS=Mycobacterium bovis (strain ATCC BAA-935 / AF2122/97) GN=BQ2027_MB3223 PE=4 SV=1	0.11391	1.38202	0.723577
109	tr|A0A1R3Y528|A0A1R3Y528_MYCBO	Possible dehydrogenase OS=Mycobacterium bovis (strain ATCC BAA-935 / AF2122/97) GN=BQ2027_MB3753 PE=4 SV=1	0.11399	2.07096	0.482869
110	tr|A0A0Y1CAY9|A0A0Y1CAY9_MYCBI	Uncharacterized protein OS=Mycobacterium bovis BCG GN=RN06_0549 PE=4 SV=1	0.11457	1.544	0.647667
111	tr|G7QRR6|G7QRR6_MYCBI	Universal stress protein family OS=Mycobacterium bovis BCG str. Mexico PE=3 SV=1	0.11486	0.893487	1.11921
112	tr|A0A1R3XWD6|A0A1R3XWD6_MYCBO	PUTATIVE TUBERCULIN RELATED PEPTIDE OS=Mycobacterium bovis (strain ATCC BAA-935 / AF2122/97) GN=BQ2027_MB0439 PE=4 SV=1	0.11545	0.666699	1.49993
113	tr|A0A1A9EDG0|A0A1A9EDG0_MYCBI	Long-chain-fatty-acid--AMP ligase FadD32 OS=Mycobacterium bovis GN=B7S04_20365 PE=4 SV=1	0.11606	1.10086	0.90838
114	tr|A0A0K2HUV9|A0A0K2HUV9_MYCBI	3-oxoacyl-ACP reductase FabG OS=Mycobacterium bovis BCG GN=RN06_1681 PE=4 SV=1	0.11942	2.31301	0.432338
115	tr|A0A0H3M522|A0A0H3M522_MYCBP	Potassium-transporting ATPase ATP-binding subunit OS=Mycobacterium bovis (strain BCG / Pasteur 1173P2) GN=kdpB PE=3 SV=1	0.12132	2.2766	0.439251
116	tr|A0A109SB20|A0A109SB20_MYCBI	DNA topoisomerase 1 OS=Mycobacterium bovis BCG GN=topA PE=3 SV=1	0.12322	1.15347	0.866949
117	tr|A0A1R3XVP7|A0A1R3XVP7_MYCBO	POSSIBLE BENZOQUINONE METHYLTRANSFERASE (METHYLASE) OS=Mycobacterium bovis (strain ATCC BAA-935 / AF2122/97) GN=BQ2027_MB0575C PE=4 SV=1	0.12336	0.384356	2.60176
118	tr|A0A1R3XUL2|A0A1R3XUL2_MYCBO	Probable zinc metalloprotease zmp1 OS=Mycobacterium bovis (strain ATCC BAA-935 / AF2122/97) GN=zmp1 PE=4 SV=1	0.12356	1.07229	0.932583
119	tr|A0A0H3M3I2|A0A0H3M3I2_MYCBP	Uncharacterized protein OS=Mycobacterium bovis (strain BCG / Pasteur 1173P2) GN=BCG_1324 PE=4 SV=1	0.12706	1.54131	0.648801
120	tr|A0A1A9EB08|A0A1A9EB08_MYCBI	Uncharacterized protein OS=Mycobacterium bovis GN=B7S04_15720 PE=4 SV=1	0.12724	0.751328	1.33098
121	tr|A0A1R3Y2H1|A0A1R3Y2H1_MYCBO	Epoxide hydrolase OS=Mycobacterium bovis (strain ATCC BAA-935 / AF2122/97) GN=ephg PE=4 SV=1	0.12772	0.832894	1.20063
122	tr|A0A1R3Y3V0|A0A1R3Y3V0_MYCBO	Acid phosphatase (Acid phosphomonoesterase) (Phosphomonoesterase) (Glycerophosphatase) OS=Mycobacterium bovis (strain ATCC BAA-935 / AF2122/97) GN=sapm PE=4 SV=1	0.12798	0.774443	1.29125
123	tr|A0A1R3Y5N0|A0A1R3Y5N0_MYCBO	PROBABLE PHOSPHOGLYCERATE MUTASE (PHOSPHOGLYCEROMUTASE) (PHOSPHOGLYCERATE PHOSPHOMUTASE) OS=Mycobacterium bovis (strain ATCC BAA-935 / AF2122/97) GN=BQ2027_MB3867C PE=4 SV=1	0.12958	0.862658	1.15921
124	tr|A0A1R3Y4V3|A0A1R3Y4V3_MYCBO	Membrane-associated serine protease OS=Mycobacterium bovis (strain ATCC BAA-935 / AF2122/97) GN=BQ2027_MB3695C PE=4 SV=1	0.13139	0.675381	1.48065
125	tr|A0A1R3Y5I4|A0A1R3Y5I4_MYCBO	Secreted esx-1 substrate protein b, espb. conserved alanine and glycine rich protein OS=Mycobacterium bovis (strain ATCC BAA-935 / AF2122/97) GN=espb PE=4 SV=1	0.13175	1.52931	0.653889
126	tr|A0A0K2HVP4|A0A0K2HVP4_MYCBI	Peptide chain release factor 1 OS=Mycobacterium bovis BCG GN=prfA PE=3 SV=1	0.1323	1.18452	0.844227
127	tr|A0A0K2HUG7|A0A0K2HUG7_MYCBI	Phosphate-binding protein PstS OS=Mycobacterium bovis BCG GN=RN06_1155 PE=3 SV=1	0.13373	0.841824	1.1879
128	tr|A0A1A9EDX7|A0A1A9EDX7_MYCBI	Prephenate dehydratase OS=Mycobacterium bovis GN=pheA PE=4 SV=1	0.13395	0.77296	1.29373
129	tr|A0A1R3Y4S2|A0A1R3Y4S2_MYCBO	PROBABLE CONSERVED TRANSMEMBRANE PROTEIN OS=Mycobacterium bovis (strain ATCC BAA-935 / AF2122/97) GN=BQ2027_MB3693 PE=4 SV=1	0.13417	0.856865	1.16704
130	tr|A0A1R3XU87|A0A1R3XU87_MYCBO	Conserved protein with fha domain, fhab OS=Mycobacterium bovis (strain ATCC BAA-935 / AF2122/97) GN=fhab PE=4 SV=1	0.1354	0.850916	1.1752
131	tr|A0A1R3XX69|A0A1R3XX69_MYCBO	Uncharacterized protein OS=Mycobacterium bovis (strain ATCC BAA-935 / AF2122/97) GN=BQ2027_MB0947C PE=4 SV=1	0.13601	0.478426	2.09019
132	tr|A0A1R3XXM7|A0A1R3XXM7_MYCBO	PROBABLE FATTY-ACID-COA LIGASE FADD36 (FATTY-ACID-COA SYNTHETASE) (FATTY-ACID-COA SYNTHASE) OS=Mycobacterium bovis (strain ATCC BAA-935 / AF2122/97) GN=fadD36 PE=4 SV=1	0.1367	1.10511	0.904887
133	tr|A0A120IQD3|A0A120IQD3_MYCBI	Ribosome hibernation promoting factor OS=Mycobacterium bovis BCG GN=hpf PE=3 SV=1	0.13676	0.475411	2.10344
134	tr|A0A243QZS9|A0A243QZS9_MYCBI	Alpha/beta hydrolase OS=Mycobacterium bovis GN=B7S04_17970 PE=4 SV=1	0.13779	2.20143	0.454249
135	tr|A0A1R3Y3D6|A0A1R3Y3D6_MYCBO	Endopeptidase La OS=Mycobacterium bovis (strain ATCC BAA-935 / AF2122/97) GN=BQ2027_MB3216C PE=3 SV=1	0.13785	0.556204	1.7979
136	tr|A0A1A9T880|A0A1A9T880_MYCBI	Cyclopropane mycolic acid synthase OS=Mycobacterium bovis GN=B7S04_03490 PE=4 SV=1	0.13848	1.20302	0.831242
137	tr|A0A0K2HUU8|A0A0K2HUU8_MYCBI	ATP synthase subunit alpha OS=Mycobacterium bovis BCG GN=atpA PE=3 SV=1	0.13885	1.13423	0.881658
138	tr|A0A1R3Y300|A0A1R3Y300_MYCBO	PROBABLE MONOOXYGENASE OS=Mycobacterium bovis (strain ATCC BAA-935 / AF2122/97) GN=BQ2027_MB3075C PE=4 SV=1	0.13921	0.797266	1.25429
139	tr|A0A1R3Y4C6|A0A1R3Y4C6_MYCBO	POSSIBLE MAGNESIUM CHELATASE OS=Mycobacterium bovis (strain ATCC BAA-935 / AF2122/97) GN=BQ2027_MB2875C PE=4 SV=1	0.14011	2.59839	0.384854
140	sp|C1AI41|ISPD_MYCBT	2-C-methyl-D-erythritol 4-phosphate cytidylyltransferase OS=Mycobacterium bovis (strain BCG / Tokyo 172 / ATCC 35737 / TMC 1019) GN=ispD PE=3 SV=1	0.14159	0.796305	1.2558
141	tr|A0A083WK46|A0A083WK46_MYCBI	Leucine--tRNA ligase OS=Mycobacterium bovis GN=leuS PE=3 SV=1	0.14324	1.13028	0.884734
142	tr|A0A1R3Y4M5|A0A1R3Y4M5_MYCBO	PROBABLE ACYL-COA DEHYDROGENASE FADE31 OS=Mycobacterium bovis (strain ATCC BAA-935 / AF2122/97) GN=fadE31 PE=3 SV=1	0.14339	0.543611	1.83955
143	tr|A0A1R3XVJ8|A0A1R3XVJ8_MYCBO	Glucose-1-phosphate thymidylyltransferase OS=Mycobacterium bovis (strain ATCC BAA-935 / AF2122/97) GN=rmlA PE=3 SV=1	0.14421	1.35181	0.739747
144	tr|A0A1R3Y537|A0A1R3Y537_MYCBO	PROBABLE CONSERVED TRANSMEMBRANE PROTEIN OS=Mycobacterium bovis (strain ATCC BAA-935 / AF2122/97) GN=BQ2027_MB3750 PE=4 SV=1	0.14513	0.86918	1.15051
145	tr|A0A243QLA8|A0A243QLA8_MYCBI	Soluble pyridine nucleotide transhydrogenase OS=Mycobacterium bovis GN=sthA PE=3 SV=1	0.14551	1.70762	0.58561
146	tr|A0A1A9E7F2|A0A1A9E7F2_MYCBI	Urease subunit gamma OS=Mycobacterium bovis GN=ureA PE=3 SV=1	0.14666	0.519061	1.92656
147	tr|A0A1R3XVK1|A0A1R3XVK1_MYCBO	PROBABLE UROPORPHYRIN-III C-METHYLTRANSFERASE HEMD (UROPORPHYRINOGEN III METHYLASE) (UROGEN III METHYLASE) (SUMT) (UROGEN III METHYLASE) (UROM) OS=Mycobacterium bovis (strain ATCC BAA-935 / AF2122/97) GN=hemD PE=4 SV=1	0.14703	1.31241	0.761958
148	tr|A0A0H3MIR0|A0A0H3MIR0_MYCBP	Probable anion transporter atpase OS=Mycobacterium bovis (strain BCG / Pasteur 1173P2) GN=BCG_3738 PE=4 SV=1	0.14822	1.51762	0.658928
149	tr|A0A0K2HRH9|A0A0K2HRH9_MYCBI	Trans-aconitate 2-methyltransferase OS=Mycobacterium bovis BCG GN=tam PE=3 SV=1	0.149	0.439624	2.27467
150	tr|D0EW71|D0EW71_MYCBI	Cytochrome P450 143A1 OS=Mycobacterium bovis PE=3 SV=1	0.15126	0.437923	2.2835
151	tr|A0A0K2HVG7|A0A0K2HVG7_MYCBI	Malate dehydrogenase OS=Mycobacterium bovis BCG GN=mdh PE=3 SV=1	0.15151	0.900555	1.11043
152	tr|A0A1R3Y4U4|A0A1R3Y4U4_MYCBO	POSSIBLE EPOXIDE HYDROLASE EPHE (EPOXIDE HYDRATASE) (ARENE-OXIDE HYDRATASE) OS=Mycobacterium bovis (strain ATCC BAA-935 / AF2122/97) GN=ephE PE=4 SV=1	0.15206	1.33038	0.751665
153	tr|A0A0K2HWZ7|A0A0K2HWZ7_MYCBI	Uncharacterized protein OS=Mycobacterium bovis BCG GN=RN06_2510 PE=4 SV=1	0.15255	0.537046	1.86204
154	tr|A0A1R3Y0Z5|A0A1R3Y0Z5_MYCBO	Uncharacterized protein OS=Mycobacterium bovis (strain ATCC BAA-935 / AF2122/97) GN=BQ2027_MB2128 PE=4 SV=1	0.15286	1.40133	0.713607
155	tr|A0A243QYZ4|A0A243QYZ4_MYCBI	Dihydrolipoamide acetyltransferase component of pyruvate dehydrogenase complex OS=Mycobacterium bovis GN=B7S04_13430 PE=3 SV=1	0.15587	0.918218	1.08907
156	tr|A0A0K2HR84|A0A0K2HR84_MYCBI	S-adenosyl-L-methionine-dependent methyltransferase OS=Mycobacterium bovis BCG GN=RN06_0181 PE=3 SV=1	0.15587	1.33386	0.749706
157	tr|A0A120IQ30|A0A120IQ30_MYCBI	Glycerol-3-phosphate dehydrogenase [NAD(P)+] OS=Mycobacterium bovis BCG GN=gpsA PE=3 SV=1	0.15595	0.818027	1.22245
158	tr|A0A1R3XXS4|A0A1R3XXS4_MYCBO	PROBABLE SHORT-CHAIN TYPE DEHYDROGENASE/REDUCTASE OS=Mycobacterium bovis (strain ATCC BAA-935 / AF2122/97) GN=BQ2027_MB1277C PE=3 SV=1	0.15656	1.1246	0.889205
159	tr|Q7BUC1|Q7BUC1_MYCBI	Uncharacterized protein OS=Mycobacterium bovis BCG GN=RN06_1940 PE=4 SV=1	0.15725	2.92163	0.342275
160	tr|A0A1R3Y5F5|A0A1R3Y5F5_MYCBO	PROBABLE GLYCEROPHOSPHORYL DIESTER PHOSPHODIESTERASE GLPQ1 (GLYCEROPHOSPHODIESTER PHOSPHODIESTERASE) OS=Mycobacterium bovis (strain ATCC BAA-935 / AF2122/97) GN=glpQ1 PE=4 SV=1	0.15769	0.660572	1.51384
161	tr|A0A0H3ME77|A0A0H3ME77_MYCBP	DNA helicase OS=Mycobacterium bovis (strain BCG / Pasteur 1173P2) GN=UvrD2 PE=3 SV=1	0.15826	1.82028	0.549366
162	tr|A0A1A9E944|A0A1A9E944_MYCBI	Deoxyguanosinetriphosphate triphosphohydrolase-like protein OS=Mycobacterium bovis GN=B7S04_12630 PE=3 SV=1	0.15854	1.22548	0.816007
163	tr|A0A1R3XVG1|A0A1R3XVG1_MYCBO	POSSIBLE CONSERVED MEMBRANE PROTEIN OS=Mycobacterium bovis (strain ATCC BAA-935 / AF2122/97) GN=BQ2027_MB0420C PE=4 SV=1	0.16002	0.706236	1.41596
164	tr|A0A0K2HV37|A0A0K2HV37_MYCBI	Putative gluconeogenesis factor OS=Mycobacterium bovis BCG GN=RN06_1760 PE=3 SV=1	0.16146	1.69443	0.59017
165	tr|A0A1R3XZ55|A0A1R3XZ55_MYCBO	Probable nicotinate-nucleotide pyrophosphatase nadC OS=Mycobacterium bovis (strain ATCC BAA-935 / AF2122/97) GN=nadC PE=3 SV=1	0.16152	1.22439	0.816735
166	tr|G7R1A6|G7R1A6_MYCBI	ATP-dependent Clp protease proteolytic subunit OS=Mycobacterium bovis BCG str. Mexico GN=clpP PE=3 SV=1	0.16183	0.863192	1.15849
167	tr|A0A243QMH0|A0A243QMH0_MYCBI	Uncharacterized protein OS=Mycobacterium bovis GN=B7S04_12450 PE=4 SV=1	0.16609	0.672344	1.48733
168	tr|A0A1R3Y144|A0A1R3Y144_MYCBO	Probable esterase LipM OS=Mycobacterium bovis (strain ATCC BAA-935 / AF2122/97) GN=lipM PE=4 SV=1	0.16698	1.41036	0.709041
169	tr|A0A1R3Y3H8|A0A1R3Y3H8_MYCBO	Gcn5-related n-acetyltransferase, phosphorylase OS=Mycobacterium bovis (strain ATCC BAA-935 / AF2122/97) GN=BQ2027_MB3254C PE=4 SV=1	0.16728	1.64961	0.606205
170	tr|A0A0K2HSN2|A0A0K2HSN2_MYCBI	Adenylosuccinate synthetase OS=Mycobacterium bovis BCG GN=purA PE=3 SV=1	0.16774	1.23168	0.8119
171	tr|A0A109S795|A0A109S795_MYCBI	Probable primosomal protein N' OS=Mycobacterium bovis BCG GN=priA PE=3 SV=1	0.16828	3.51817	0.284239
172	tr|A0A109S979|A0A109S979_MYCBI	Uncharacterized protein OS=Mycobacterium bovis BCG GN=RN06_3498 PE=4 SV=1	0.1684	0.882822	1.13273
173	tr|A0A1R3Y654|A0A1R3Y654_MYCBO	PROBABLE SHORT-CHAIN TYPE DEHYDROGENASE/REDUCTASE OS=Mycobacterium bovis (strain ATCC BAA-935 / AF2122/97) GN=BQ2027_MB3578C PE=3 SV=1	0.16966	0.612378	1.63298
174	tr|A0A0K2HSC9|A0A0K2HSC9_MYCBI	2-succinyl-5-enolpyruvyl-6-hydroxy-3-cyclohexene-1-carboxylate synthase OS=Mycobacterium bovis BCG GN=menD PE=3 SV=1	0.17012	0.612467	1.63274
175	tr|A0A0K2HYE7|A0A0K2HYE7_MYCBI	Glutamine synthetase OS=Mycobacterium bovis BCG GN=RN06_2727 PE=3 SV=1	0.17013	1.09511	0.913147
176	tr|A0A0H3M1M2|A0A0H3M1M2_MYCBP	Probable transcriptional regulatory protein OS=Mycobacterium bovis (strain BCG / Pasteur 1173P2) GN=BCG_0505c PE=4 SV=1	0.1706	1.28561	0.777843
177	tr|A0A0K2HWE1|A0A0K2HWE1_MYCBI	8-amino-7-oxononanoate synthase OS=Mycobacterium bovis BCG GN=RN06_1938 PE=3 SV=1	0.1713	1.82021	0.549388
178	tr|A0A1R3XUY6|A0A1R3XUY6_MYCBO	Possible glycerophosphoryl diester phosphodiesterase glpq2 (Glycerophosphodiester phosphodiesterase) OS=Mycobacterium bovis (strain ATCC BAA-935 / AF2122/97) GN=glpQ2 PE=4 SV=1	0.17178	1.27411	0.784863
179	tr|A0A0K2HRJ5|A0A0K2HRJ5_MYCBI	Acyl-CoA dehydrogenase FadE5 OS=Mycobacterium bovis BCG GN=RN06_0307 PE=3 SV=1	0.17207	0.838016	1.19329
180	tr|A0A1A9EAL7|A0A1A9EAL7_MYCBI	Uridylate kinase OS=Mycobacterium bovis GN=pyrH PE=3 SV=1	0.1723	0.873092	1.14535
181	tr|A0A1R3Y287|A0A1R3Y287_MYCBO	POSSIBLE CELL DIVISION TRANSMEMBRANE PROTEIN FTSK OS=Mycobacterium bovis (strain ATCC BAA-935 / AF2122/97) GN=ftsK PE=3 SV=1	0.17302	0.746173	1.34017
182	tr|A0A1A9E5W3|A0A1A9E5W3_MYCBI	Alpha-1,4-glucan:maltose-1-phosphate maltosyltransferase OS=Mycobacterium bovis GN=glgE PE=3 SV=1	0.17349	0.495268	2.01911
183	tr|A0A0K2HZU6|A0A0K2HZU6_MYCBI	1-deoxy-D-xylulose-5-phosphate synthase OS=Mycobacterium bovis BCG GN=dxs PE=3 SV=1	0.1736	0.822374	1.21599
184	tr|A0A1R3XVI6|A0A1R3XVI6_MYCBO	PROBABLE TRANSCRIPTIONAL REGULATORY PROTEIN (POSSIBLY TETR-FAMILY) OS=Mycobacterium bovis (strain ATCC BAA-935 / AF2122/97) GN=BQ2027_MB0482C PE=4 SV=1	0.17382	1.28599	0.777608
185	tr|A0A1R3Y2Q7|A0A1R3Y2Q7_MYCBO	Conserved alanine and valine and glycine rich protein OS=Mycobacterium bovis (strain ATCC BAA-935 / AF2122/97) GN=BQ2027_MB2708C PE=3 SV=1	0.17389	1.89631	0.527339
186	sp|Q7TWW9|LPQB_MYCBO	Lipoprotein LpqB OS=Mycobacterium bovis (strain ATCC BAA-935 / AF2122/97) GN=lpqB PE=3 SV=2	0.17406	0.81259	1.23063
187	tr|A0A1R3Y326|A0A1R3Y326_MYCBO	Uncharacterized protein OS=Mycobacterium bovis (strain ATCC BAA-935 / AF2122/97) GN=BQ2027_MB3117 PE=4 SV=1	0.17506	0.833598	1.19962
188	tr|A0A1A9E9Z3|A0A1A9E9Z3_MYCBI	Pyridoxal 5'-phosphate synthase subunit PdxS OS=Mycobacterium bovis GN=pdxS PE=3 SV=1	0.17516	0.898198	1.11334
189	tr|A0A1R3XZW5|A0A1R3XZW5_MYCBO	Conserved protein OS=Mycobacterium bovis (strain ATCC BAA-935 / AF2122/97) GN=BQ2027_MB2021C PE=4 SV=1	0.17518	1.10543	0.904627
190	tr|A0A1R3Y166|A0A1R3Y166_MYCBO	Uncharacterized protein OS=Mycobacterium bovis (strain ATCC BAA-935 / AF2122/97) GN=BQ2027_MB2446 PE=4 SV=1	0.17705	1.56962	0.637096
191	tr|A0A1R3Y3Q0|A0A1R3Y3Q0_MYCBO	Uncharacterized protein OS=Mycobacterium bovis (strain ATCC BAA-935 / AF2122/97) GN=BQ2027_MB3211 PE=4 SV=1	0.17994	1.99008	0.502491
192	tr|A0A1R3Y3I9|A0A1R3Y3I9_MYCBO	POSSIBLE CONSERVED MEMBRANE OR SECRETED PROTEIN OS=Mycobacterium bovis (strain ATCC BAA-935 / AF2122/97) GN=BQ2027_MB2993C PE=4 SV=1	0.18042	0.740628	1.3502
193	tr|A0A1R3Y0S2|A0A1R3Y0S2_MYCBO	Conserved protein OS=Mycobacterium bovis (strain ATCC BAA-935 / AF2122/97) GN=BQ2027_MB1560 PE=4 SV=1	0.18075	1.52356	0.656359
194	tr|A0A1R3Y113|A0A1R3Y113_MYCBO	Diacylglycerol kinase OS=Mycobacterium bovis (strain ATCC BAA-935 / AF2122/97) GN=BQ2027_MB2276 PE=4 SV=1	0.18116	0.417702	2.39405
195	tr|A0A1R3XX25|A0A1R3XX25_MYCBO	Utp--glucose-1-phosphate uridylyltransferase galu (Udp-glucose pyrophosphorylase) (Udpgp) (Alpha-d-glucosyl-1-phosphate uridylyltransferase) (Uridine diphosphoglucose pyrophosphorylase) OS=Mycobacterium bovis (strain ATCC BAA-935 / AF2122/97) GN=galU PE=4 SV=1	0.18126	2.92642	0.341715
196	tr|A0A1R3XZF5|A0A1R3XZF5_MYCBO	PROBABLE DEHYDROGENASE OS=Mycobacterium bovis (strain ATCC BAA-935 / AF2122/97) GN=BQ2027_MB1842C PE=4 SV=1	0.18165	0.818624	1.22156
197	tr|A0A109SA50|A0A109SA50_MYCBI	Sulfurtransferase OS=Mycobacterium bovis BCG GN=RN06_3970 PE=4 SV=1	0.1829	0.913045	1.09524
198	tr|A0A1R3XXB6|A0A1R3XXB6_MYCBO	PROBABLE ENOYL-COA HYDRATASE ECHA7 (ENOYL HYDRASE) (UNSATURATED ACYL-COA HYDRATASE) (CROTONASE) OS=Mycobacterium bovis (strain ATCC BAA-935 / AF2122/97) GN=echA7 PE=4 SV=1	0.18298	2.16131	0.462682
199	tr|Q9XB16|Q9XB16_MYCBI	Uncharacterized protein OS=Mycobacterium bovis BCG PE=4 SV=1	0.18371	1.51095	0.661835
200	tr|A0A1R3XUC9|A0A1R3XUC9_MYCBO	OXIDATIVE STRESS RESPONSE REGULATORY PROTEIN OXYS OS=Mycobacterium bovis (strain ATCC BAA-935 / AF2122/97) GN=oxyS PE=4 SV=1	0.18435	0.52644	1.89955
201	tr|A0A1R3Y364|A0A1R3Y364_MYCBO	TWO COMPONENT SENSOR HISTIDINE KINASE DEVS OS=Mycobacterium bovis (strain ATCC BAA-935 / AF2122/97) GN=devS PE=4 SV=1	0.18452	0.629241	1.58922
202	tr|A0A1R3Y4L1|A0A1R3Y4L1_MYCBO	Possible transcription factor OS=Mycobacterium bovis (strain ATCC BAA-935 / AF2122/97) GN=BQ2027_MB3614C PE=4 SV=1	0.18534	1.17256	0.852835
203	tr|A0A243QP49|A0A243QP49_MYCBI	Universal stress protein OS=Mycobacterium bovis GN=B7S04_10700 PE=3 SV=1	0.18544	0.787317	1.27014
204	tr|A0A0H3M4Z3|A0A0H3M4Z3_MYCBP	Probable methylmalonyl-COA mutase large subunit mutB OS=Mycobacterium bovis (strain BCG / Pasteur 1173P2) GN=mutB PE=4 SV=1	0.18553	1.125	0.888893
205	tr|A0A0H3M7L7|A0A0H3M7L7_MYCBP	Probable polyketide synthase pks12 OS=Mycobacterium bovis (strain BCG / Pasteur 1173P2) GN=pks12 PE=4 SV=1	0.18566	1.16812	0.856074
206	tr|A0A1R3Y527|A0A1R3Y527_MYCBO	Possible oxidoreductase OS=Mycobacterium bovis (strain ATCC BAA-935 / AF2122/97) GN=BQ2027_MB3752 PE=4 SV=1	0.18626	1.21605	0.822334
207	tr|A0A0C7DI12|A0A0C7DI12_MYCBI	Quinolinate synthase A OS=Mycobacterium bovis GN=nadA PE=3 SV=1	0.18647	1.13861	0.878261
208	tr|A0A1A9E8W3|A0A1A9E8W3_MYCBI	Diacylglycerol O-acyltransferase OS=Mycobacterium bovis GN=B7S04_12245 PE=3 SV=1	0.18696	0.543357	1.84041
209	tr|A0A0K2HX85|A0A0K2HX85_MYCBI	L-cysteine:1D-myo-inositol 2-amino-2-deoxy-alpha-D-glucopyranoside ligase OS=Mycobacterium bovis BCG GN=mshC PE=3 SV=1	0.18754	1.58486	0.630969
210	tr|A0A1A9E8K2|A0A1A9E8K2_MYCBI	Octanoyltransferase OS=Mycobacterium bovis GN=lipB PE=3 SV=1	0.1885	0.659266	1.51684
211	tr|A0A0H3M949|A0A0H3M949_MYCBP	N5-carboxyaminoimidazole ribonucleotide synthase OS=Mycobacterium bovis (strain BCG / Pasteur 1173P2) GN=purK PE=3 SV=1	0.18888	1.27788	0.782548
212	tr|A0A0H3MEW8|A0A0H3MEW8_MYCBP	Probable Rieske iron-sulfur protein QcrA OS=Mycobacterium bovis (strain BCG / Pasteur 1173P2) GN=qcrA PE=4 SV=1	0.18888	0.830203	1.20452
213	tr|A0A1A9E8C8|A0A1A9E8C8_MYCBI	Cell division protein SepF OS=Mycobacterium bovis GN=sepF PE=3 SV=1	0.18904	0.383998	2.60418
214	tr|A0A1R3XVR9|A0A1R3XVR9_MYCBO	POSSIBLE OXIDOREDUCTASE OS=Mycobacterium bovis (strain ATCC BAA-935 / AF2122/97) GN=BQ2027_MB0561C PE=3 SV=1	0.18947	1.41662	0.705906
215	tr|A0A1A9T7H0|A0A1A9T7H0_MYCBI	Thiamine-phosphate synthase OS=Mycobacterium bovis GN=thiE PE=3 SV=1	0.19084	0.530517	1.88496
216	tr|A0A1R3Y0Z2|A0A1R3Y0Z2_MYCBO	Uncharacterized protein OS=Mycobacterium bovis (strain ATCC BAA-935 / AF2122/97) GN=BQ2027_MB2386C PE=4 SV=1	0.19138	1.91893	0.521124
217	tr|A0A1R3Y0C0|A0A1R3Y0C0_MYCBO	Probable oxidoreductase OS=Mycobacterium bovis (strain ATCC BAA-935 / AF2122/97) GN=BQ2027_MB2153C PE=3 SV=1	0.19198	0.684561	1.46079
218	tr|A0A109SAP7|A0A109SAP7_MYCBI	Mce family protein Mce4 OS=Mycobacterium bovis BCG GN=RN06_4263 PE=4 SV=1	0.19219	0.855121	1.16942
219	tr|A0A0H3MFP8|A0A0H3MFP8_MYCBP	Integral membrane indolylacetylinositol arabinosyltransferase embA OS=Mycobacterium bovis (strain BCG / Pasteur 1173P2) GN=embA PE=4 SV=1	0.19234	0.75715	1.32074
220	tr|A0A243QQ80|A0A243QQ80_MYCBI	[CysO]-cysteine peptidase OS=Mycobacterium bovis GN=B7S04_07330 PE=4 SV=1	0.19305	0.887981	1.12615
221	tr|A0A1R3Y1S2|A0A1R3Y1S2_MYCBO	POSSIBLE TRANSMEMBRANE PROTEIN OS=Mycobacterium bovis (strain ATCC BAA-935 / AF2122/97) GN=BQ2027_MB1920C PE=4 SV=1	0.19496	0.798494	1.25236
222	tr|A0A1R3Y1I3|A0A1R3Y1I3_MYCBO	Glucosyl-3-phosphoglycerate phosphatase gpgp OS=Mycobacterium bovis (strain ATCC BAA-935 / AF2122/97) GN=gpgp PE=3 SV=1	0.19549	1.17059	0.854273
223	tr|A0A083VPT7|A0A083VPT7_MYCBI	Membrane protein insertase YidC OS=Mycobacterium bovis GN=B7S04_21025 PE=3 SV=1	0.19597	0.675556	1.48026
224	tr|A0A1R3Y594|A0A1R3Y594_MYCBO	UDP-GLUCOSE 4-EPIMERASE GALE1 (GALACTOWALDENASE) (UDP-GALACTOSE 4-EPIMERASE) (URIDINE DIPHOSPHATE GALACTOSE 4-EPIMERASE) (URIDINE DIPHOSPHO-GALACTOSE 4-EPIMERASE) OS=Mycobacterium bovis (strain ATCC BAA-935 / AF2122/97) GN=galE1 PE=4 SV=1	0.19602	1.94336	0.514574
225	tr|A0A1R3XUE9|A0A1R3XUE9_MYCBO	Uncharacterized protein OS=Mycobacterium bovis (strain ATCC BAA-935 / AF2122/97) GN=BQ2027_MB0143 PE=4 SV=1	0.19667	1.82419	0.548189
226	tr|A0A1A9EC27|A0A1A9EC27_MYCBI	Coenzyme F420:L-glutamate ligase OS=Mycobacterium bovis GN=fbiB PE=3 SV=1	0.19693	1.19491	0.836886
227	tr|A0A1R3XVK9|A0A1R3XVK9_MYCBO	POSSIBLE CONSERVED TRANSMEMBRANE PROTEIN OS=Mycobacterium bovis (strain ATCC BAA-935 / AF2122/97) GN=BQ2027_MB0526 PE=4 SV=1	0.19767	0.827849	1.20795
228	tr|A0A0K2HZA2|A0A0K2HZA2_MYCBI	Succinyl-CoA:3-ketoacid-CoA transferase subunit B OS=Mycobacterium bovis BCG GN=RN06_3060 PE=4 SV=1	0.19767	0.58923	1.69713
229	tr|A0A0K2HTD4|A0A0K2HTD4_MYCBI	Uncharacterized protein OS=Mycobacterium bovis BCG GN=RN06_0744 PE=4 SV=1	0.19865	2.82951	0.353418
230	tr|A0A243QXU4|A0A243QXU4_MYCBI	Polyketide synthase OS=Mycobacterium bovis GN=B7S04_15740 PE=4 SV=1	0.20029	1.15975	0.862256
231	tr|A0A1A9EAQ7|A0A1A9EAQ7_MYCBI	Polyketide synthase OS=Mycobacterium bovis GN=B7S04_15750 PE=4 SV=1	0.20055	1.14534	0.8731
232	tr|A0A0H4G119|A0A0H4G119_MYCBI	Uncharacterized protein OS=Mycobacterium bovis BCG GN=RN06_3981 PE=4 SV=1	0.20192	0.827734	1.20812
233	tr|A0A243R0M7|A0A243R0M7_MYCBI	Endoribonuclease YbeY OS=Mycobacterium bovis GN=ybeY PE=3 SV=1	0.20253	0.499962	2.00015
234	tr|A0A1R3Y1G6|A0A1R3Y1G6_MYCBO	PROBABLE SULFATE-BINDING LIPOPROTEIN SUBI OS=Mycobacterium bovis (strain ATCC BAA-935 / AF2122/97) GN=subI PE=4 SV=1	0.20276	1.56446	0.639197
235	tr|A0A0K2I1F6|A0A0K2I1F6_MYCBI	DNA-directed RNA polymerase subunit alpha OS=Mycobacterium bovis BCG GN=rpoA PE=3 SV=1	0.20368	1.06915	0.935326
236	tr|A0A1R3Y2K2|A0A1R3Y2K2_MYCBO	Zinc metalloprotease OS=Mycobacterium bovis (strain ATCC BAA-935 / AF2122/97) GN=BQ2027_MB2658C PE=3 SV=1	0.20372	0.484521	2.06389
237	tr|A0A0K2HUX7|A0A0K2HUX7_MYCBI	O-phosphoserine sulfhydrylase OS=Mycobacterium bovis BCG GN=RN06_1664 PE=4 SV=1	0.20373	0.820874	1.21821
238	tr|A0A1R3Y530|A0A1R3Y530_MYCBO	POSSIBLE OSMOPROTECTANT (GLYCINE BETAINE/CARNITINE/CHOLINE/L-PROLINE) TRANSPORT ATP-BINDING PROTEIN ABC TRANSPORTER PROV OS=Mycobacterium bovis (strain ATCC BAA-935 / AF2122/97) GN=proV PE=4 SV=1	0.20415	0.597388	1.67395
239	tr|A0A1R3Y2Y3|A0A1R3Y2Y3_MYCBO	PROBABLE SHORT-CHAIN TYPE DEHYDROGENASE/REDUCTASE OS=Mycobacterium bovis (strain ATCC BAA-935 / AF2122/97) GN=BQ2027_MB2788C PE=4 SV=1	0.20594	1.1345	0.881444
240	tr|A0A1A9EB13|A0A1A9EB13_MYCBI	Electron transfer flavoprotein subunit beta OS=Mycobacterium bovis GN=B7S04_16290 PE=4 SV=1	0.20849	0.932259	1.07266
241	tr|A0A0K2I072|A0A0K2I072_MYCBI	Cytochrome c oxidase subunit 1 OS=Mycobacterium bovis BCG GN=RN06_3688 PE=3 SV=1	0.20919	0.51628	1.93693
242	tr|A0A1A9EC28|A0A1A9EC28_MYCBI	2-phospho-L-lactate transferase OS=Mycobacterium bovis GN=cofD PE=3 SV=1	0.20989	0.869992	1.14944
243	tr|A0A1R3Y3K8|A0A1R3Y3K8_MYCBO	Probable phosphomannomutase pmma (Pmm) (Phosphomannose mutase) OS=Mycobacterium bovis (strain ATCC BAA-935 / AF2122/97) GN=pmma PE=4 SV=1	0.21212	1.32874	0.752592
244	tr|A0A1R3Y1C1|A0A1R3Y1C1_MYCBO	POSSIBLE ACYL-COA DEHYDROGENASE FADE19 (MMGC) OS=Mycobacterium bovis (strain ATCC BAA-935 / AF2122/97) GN=fadE19 PE=3 SV=1	0.21217	1.73465	0.576484
245	tr|A0A0K2I195|A0A0K2I195_MYCBI	Homoserine O-acetyltransferase OS=Mycobacterium bovis BCG GN=metXA PE=3 SV=1	0.21244	1.86919	0.534991
246	tr|A0A0D1MJJ6|A0A0D1MJJ6_MYCBI	Translation initiation factor IF-2 OS=Mycobacterium bovis GN=infB PE=3 SV=1	0.21247	1.13908	0.877901
247	tr|A0A1R3XV90|A0A1R3XV90_MYCBO	Phosphate acetyltransferase OS=Mycobacterium bovis (strain ATCC BAA-935 / AF2122/97) GN=pta PE=3 SV=1	0.21313	1.38571	0.721652
248	tr|A0A1R3Y2U2|A0A1R3Y2U2_MYCBO	S-nitrosomycothiol reductase mscr OS=Mycobacterium bovis (strain ATCC BAA-935 / AF2122/97) GN=mscr PE=3 SV=1	0.21408	1.16218	0.860449
249	tr|A0A1R3Y2X3|A0A1R3Y2X3_MYCBO	Conserved protein OS=Mycobacterium bovis (strain ATCC BAA-935 / AF2122/97) GN=BQ2027_MB3064C PE=4 SV=1	0.21442	1.27638	0.783465
250	tr|A0A1R3XXW9|A0A1R3XXW9_MYCBO	Possible lipoprotein lprc OS=Mycobacterium bovis (strain ATCC BAA-935 / AF2122/97) GN=lprC PE=4 SV=1	0.21487	0.845475	1.18277
251	tr|A0A243QSB5|A0A243QSB5_MYCBI	o-succinylbenzoate synthase OS=Mycobacterium bovis GN=menC PE=3 SV=1	0.21513	0.141541	7.06508
252	tr|A0A1A9E7R3|A0A1A9E7R3_MYCBI	Lipoprotein LppC OS=Mycobacterium bovis GN=B7S04_10285 PE=4 SV=1	0.21537	1.76211	0.5675
253	tr|A0A1R3Y0P8|A0A1R3Y0P8_MYCBO	Probable dehydrogenase OS=Mycobacterium bovis (strain ATCC BAA-935 / AF2122/97) GN=BQ2027_MB2301 PE=4 SV=1	0.2157	0.837171	1.1945
254	tr|A0A1R3Y2X5|A0A1R3Y2X5_MYCBO	POSSIBLE OXIDOREDUCTASE OS=Mycobacterium bovis (strain ATCC BAA-935 / AF2122/97) GN=BQ2027_MB2917 PE=4 SV=1	0.21579	0.416856	2.39891
255	tr|A0A1R3XXH8|A0A1R3XXH8_MYCBO	PROBABLE SHORT-CHAIN TYPE DEHYDROGENASE/REDUCTASE OS=Mycobacterium bovis (strain ATCC BAA-935 / AF2122/97) GN=BQ2027_MB1176 PE=3 SV=1	0.21596	1.96624	0.508584
256	tr|A0A1R3Y447|A0A1R3Y447_MYCBO	Uncharacterized protein OS=Mycobacterium bovis (strain ATCC BAA-935 / AF2122/97) GN=BQ2027_MB3257 PE=3 SV=1	0.21848	0.745986	1.34051
257	tr|A0A0H3M9F2|A0A0H3M9F2_MYCBP	Probable amidase amiD OS=Mycobacterium bovis (strain BCG / Pasteur 1173P2) GN=amiD PE=3 SV=1	0.21893	1.47379	0.678524
258	tr|A0A1R3Y5J0|A0A1R3Y5J0_MYCBO	POSSIBLE AMINOTRANSFERASE OS=Mycobacterium bovis (strain ATCC BAA-935 / AF2122/97) GN=BQ2027_MB3807C PE=4 SV=1	0.21935	1.19734	0.835182
259	tr|A0A0K2HU56|A0A0K2HU56_MYCBI	NTE family protein OS=Mycobacterium bovis BCG GN=RN06_1329 PE=4 SV=1	0.2196	0.514963	1.94189
260	tr|A0A0K2HV50|A0A0K2HV50_MYCBI	Triosephosphate isomerase OS=Mycobacterium bovis BCG GN=tpiA PE=3 SV=1	0.22015	0.898127	1.11343
261	tr|A0A1R3Y0J3|A0A1R3Y0J3_MYCBO	POSSIBLE NITROGEN FIXATION RELATED PROTEIN OS=Mycobacterium bovis (strain ATCC BAA-935 / AF2122/97) GN=BQ2027_MB1500 PE=4 SV=1	0.22028	0.827453	1.20853
262	tr|A0A1R3XXR1|A0A1R3XXR1_MYCBO	PROBABLE TRANSMEMBRANE PROTEIN OS=Mycobacterium bovis (strain ATCC BAA-935 / AF2122/97) GN=BQ2027_MB1266 PE=4 SV=1	0.22058	0.854898	1.16973
263	tr|A0A0K2HXT9|A0A0K2HXT9_MYCBI	Universal stress protein OS=Mycobacterium bovis BCG GN=RN06_2847 PE=4 SV=1	0.22104	0.585626	1.70757
264	tr|A0A1R3XV62|A0A1R3XV62_MYCBO	Conserved protein OS=Mycobacterium bovis (strain ATCC BAA-935 / AF2122/97) GN=BQ2027_MB0396 PE=4 SV=1	0.22139	0.79567	1.2568
265	tr|A0A1R3XWI0|A0A1R3XWI0_MYCBO	Conserved protein OS=Mycobacterium bovis (strain ATCC BAA-935 / AF2122/97) GN=BQ2027_MB0815C PE=4 SV=1	0.22198	0.856889	1.16701
266	tr|A0A083W0M7|A0A083W0M7_MYCBI	tRNA pseudouridine synthase B OS=Mycobacterium bovis GN=truB PE=3 SV=1	0.22209	0.701211	1.4261
267	tr|A0A1R3Y5L9|A0A1R3Y5L9_MYCBO	PROBABLE CHROMOSOME PARTITIONING PROTEIN PARA OS=Mycobacterium bovis (strain ATCC BAA-935 / AF2122/97) GN=parA PE=4 SV=1	0.22314	1.20177	0.832109
268	tr|A0A1R3XWK1|A0A1R3XWK1_MYCBO	PROBABLE AMINO ACID AMINOTRANSFERASE OS=Mycobacterium bovis (strain ATCC BAA-935 / AF2122/97) GN=BQ2027_MB0835 PE=4 SV=1	0.22359	1.93015	0.518095
269	tr|A0A0K2HVJ9|A0A0K2HVJ9_MYCBI	Imidazoleglycerol-phosphate dehydratase OS=Mycobacterium bovis BCG GN=hisB PE=3 SV=1	0.22388	0.557252	1.79452
270	tr|A0A1R3Y0B7|A0A1R3Y0B7_MYCBO	tRNA (adenine(58)-N(1))-methyltransferase TrmI OS=Mycobacterium bovis (strain ATCC BAA-935 / AF2122/97) GN=BQ2027_MB2142C PE=3 SV=1	0.22452	1.32191	0.756483
271	tr|A0A0K2HS90|A0A0K2HS90_MYCBI	Succinate-semialdehyde dehydrogenase OS=Mycobacterium bovis BCG GN=RN06_0293 PE=4 SV=1	0.22492	0.918094	1.08921
272	tr|A0A109S7J6|A0A109S7J6_MYCBI	N-acetyl-gamma-glutamyl-phosphate reductase OS=Mycobacterium bovis BCG GN=argC PE=3 SV=1	0.22512	0.699887	1.4288
273	tr|A0A0H3M9N8|A0A0H3M9N8_MYCBP	Acetyl-coenzyme A synthetase OS=Mycobacterium bovis (strain BCG / Pasteur 1173P2) GN=acs PE=3 SV=1	0.22603	1.20985	0.826547
274	tr|A0A1R3Y121|A0A1R3Y121_MYCBO	Uncharacterized protein OS=Mycobacterium bovis (strain ATCC BAA-935 / AF2122/97) GN=BQ2027_MB2407A PE=4 SV=1	0.22665	1.61618	0.618741
275	tr|A0A1R3Y3C8|A0A1R3Y3C8_MYCBO	Probable penicillin-binding protein dacb2 (D-alanyl-d-alanine carboxypeptidase) (Dd-peptidase) (Dd-carboxypeptidase) (Pbp) (Dd-transpeptidase) (Serine-type d-ala-d-ala carboxypeptidase) (D-amino acid... OS=Mycobacterium bovis (strain ATCC BAA-935 / AF2122/97) GN=dacB2 PE=3 SV=1	0.22704	5.31625	0.188103
276	tr|A0A1R3XU39|A0A1R3XU39_MYCBO	POSSIBLE TRANSCRIPTIONAL REGULATORY PROTEIN (PROBABLY MARR-FAMILY) OS=Mycobacterium bovis (strain ATCC BAA-935 / AF2122/97) GN=BQ2027_MB0043C PE=4 SV=1	0.22777	0.650944	1.53623
277	tr|A0A1R3Y412|A0A1R3Y412_MYCBO	PROBABLE CONSERVED LIPOPROTEIN LPQD OS=Mycobacterium bovis (strain ATCC BAA-935 / AF2122/97) GN=lpqD PE=4 SV=1	0.22825	0.725065	1.37919
278	tr|A0A243QQ19|A0A243QQ19_MYCBI	Long-chain fatty acid--CoA ligase OS=Mycobacterium bovis GN=B7S04_08430 PE=4 SV=1	0.22989	1.3154	0.760225
279	tr|A0A1R3XWJ9|A0A1R3XWJ9_MYCBO	Conserved protein OS=Mycobacterium bovis (strain ATCC BAA-935 / AF2122/97) GN=BQ2027_MB0848C PE=4 SV=1	0.23099	2.82651	0.353793
280	tr|A0A109S8T4|A0A109S8T4_MYCBI	Uncharacterized protein OS=Mycobacterium bovis BCG GN=RN06_3124 PE=4 SV=1	0.23181	2.02154	0.494673
281	tr|A0A0H3MC16|A0A0H3MC16_MYCBP	Probable glutamine synthetase glnA2 OS=Mycobacterium bovis (strain BCG / Pasteur 1173P2) GN=glnA2 PE=3 SV=1	0.2327	0.824224	1.21326
282	tr|A0A0H3MBX6|A0A0H3MBX6_MYCBP	Probable conserved membrane protein mmpS3 OS=Mycobacterium bovis (strain BCG / Pasteur 1173P2) GN=mmpS3 PE=4 SV=1	0.23304	0.860813	1.16169
283	tr|A0A0K2HZV9|A0A0K2HZV9_MYCBI	2-hydroxyhepta-2,4-diene-1,7-dioate isomerase OS=Mycobacterium bovis BCG GN=RN06_3624 PE=4 SV=1	0.23365	0.733891	1.3626
284	tr|A0A0K2HV03|A0A0K2HV03_MYCBI	S-adenosylmethionine synthase OS=Mycobacterium bovis BCG GN=metK PE=3 SV=1	0.23368	1.13001	0.884951
285	tr|A0A0K2HSD2|A0A0K2HSD2_MYCBI	Glutamyl-tRNA reductase OS=Mycobacterium bovis BCG GN=hemA PE=3 SV=1	0.23424	1.12342	0.89014
286	tr|B2ZSG7|B2ZSG7_MYCBI	Cell surface protein OS=Mycobacterium bovis GN=mpb83 PE=4 SV=1	0.23492	0.731411	1.36722
287	tr|A0A1R3Y3W2|A0A1R3Y3W2_MYCBO	Conserved protein OS=Mycobacterium bovis (strain ATCC BAA-935 / AF2122/97) GN=BQ2027_MB3150 PE=4 SV=1	0.2354	0.848562	1.17846
288	tr|A0A1R3XWN7|A0A1R3XWN7_MYCBO	Probable molybdopterin biosynthesis mog protein OS=Mycobacterium bovis (strain ATCC BAA-935 / AF2122/97) GN=mog PE=4 SV=1	0.23544	0.844805	1.1837
289	tr|A0A1R3Y085|A0A1R3Y085_MYCBO	Deamidase of pup dop OS=Mycobacterium bovis (strain ATCC BAA-935 / AF2122/97) GN=dop PE=4 SV=1	0.23588	1.16081	0.861467
290	tr|A0A1R3Y0Y2|A0A1R3Y0Y2_MYCBO	PROBABLE [NAD] DEPENDENT MALATE OXIDOREDUCTASE MEZ (MALIC ENZYME) (NAD-MALIC ENZYME) (MALATE DEHYDROGENASE (OXALOACETATE DECARBOXYLATING)) (PYRUVIC-MALIC CARBOXYLASE) (NAD-ME) OS=Mycobacterium bovis (strain ATCC BAA-935 / AF2122/97) GN=mez PE=3 SV=1	0.23698	0.416469	2.40114
291	tr|A0A1R3XUT5|A0A1R3XUT5_MYCBO	Uncharacterized protein OS=Mycobacterium bovis (strain ATCC BAA-935 / AF2122/97) GN=BQ2027_MB0061 PE=4 SV=1	0.23713	1.1284	0.886213
292	tr|A0A0H3MES3|A0A0H3MES3_MYCBP	Probable inosine-5'-monophosphate dehydrogenase guaB3 OS=Mycobacterium bovis (strain BCG / Pasteur 1173P2) GN=guaB3 PE=4 SV=1	0.23713	1.19279	0.838371
293	tr|A0A1R3XX43|A0A1R3XX43_MYCBO	Conserved protein OS=Mycobacterium bovis (strain ATCC BAA-935 / AF2122/97) GN=BQ2027_MB0318C PE=4 SV=1	0.23723	1.1912	0.839491
294	tr|A0A243QJR0|A0A243QJR0_MYCBI	DNA polymerase III subunit gamma/tau OS=Mycobacterium bovis GN=dnaX PE=3 SV=1	0.23769	1.57952	0.633103
295	tr|A0A0K2HY65|A0A0K2HY65_MYCBI	Gamma-glutamyl phosphate reductase OS=Mycobacterium bovis BCG GN=proA PE=3 SV=1	0.23796	0.913293	1.09494
296	tr|A0A1R3XZM6|A0A1R3XZM6_MYCBO	Conserved protein OS=Mycobacterium bovis (strain ATCC BAA-935 / AF2122/97) GN=BQ2027_MB1895C PE=4 SV=1	0.23842	2.07389	0.482186
297	tr|A0A1R3XXU8|A0A1R3XXU8_MYCBO	PROBABLE FATTY-ACID-COA LIGASE FADD8 (FATTY-ACID-COA SYNTHETASE) (FATTY-ACID-COA SYNTHASE) OS=Mycobacterium bovis (strain ATCC BAA-935 / AF2122/97) GN=fadD8 PE=4 SV=1	0.23863	0.94934	1.05336
298	tr|A0A1R3XYD1|A0A1R3XYD1_MYCBO	Possible antitoxin vapb32 OS=Mycobacterium bovis (strain ATCC BAA-935 / AF2122/97) GN=vapb32 PE=4 SV=1	0.23912	5.00605	0.199758
299	tr|A0A0H4G129|A0A0H4G129_MYCBI	Glycerol-3-phosphate dehydrogenase OS=Mycobacterium bovis BCG GN=RN06_3991 PE=3 SV=1	0.23919	1.10625	0.903956
300	tr|A0A0K2HYI1|A0A0K2HYI1_MYCBI	3-dehydroquinate dehydratase OS=Mycobacterium bovis BCG GN=aroQ PE=3 SV=1	0.23963	0.715299	1.39802
301	tr|A0A1R3XVD5|A0A1R3XVD5_MYCBO	Probable bifunctional cobalamin biosynthesis protein cobu: cobinamide kinase + cobinamide phosphate guanylyltransferase OS=Mycobacterium bovis (strain ATCC BAA-935 / AF2122/97) GN=cobU PE=4 SV=1	0.24016	2.21627	0.451209
302	tr|A0A083WF74|A0A083WF74_MYCBI	Bifunctional purine biosynthesis protein PurH OS=Mycobacterium bovis GN=purH PE=3 SV=1	0.24075	1.09963	0.909393
303	tr|A0A243QYP4|A0A243QYP4_MYCBI	PE family protein OS=Mycobacterium bovis GN=B7S04_16250 PE=4 SV=1	0.24083	0.174529	5.72972
304	tr|A0A0K2HY61|A0A0K2HY61_MYCBI	L-lysine N6-monooxygenase OS=Mycobacterium bovis BCG GN=RN06_2907 PE=4 SV=1	0.24101	1.73322	0.57696
305	tr|A0A1R3XUM6|A0A1R3XUM6_MYCBO	POSSIBLE CONSERVED TRANSMEMBRANE PROTEIN OS=Mycobacterium bovis (strain ATCC BAA-935 / AF2122/97) GN=BQ2027_MB0206 PE=4 SV=1	0.24118	0.647387	1.54467
306	tr|A0A1R3XVK4|A0A1R3XVK4_MYCBO	MYCOLIC ACID SYNTHASE PCAA (CYCLOPROPANE SYNTHASE) OS=Mycobacterium bovis (strain ATCC BAA-935 / AF2122/97) GN=pcaA PE=4 SV=1	0.24164	0.781287	1.27994
307	tr|A0A083WJS5|A0A083WJS5_MYCBI	DNA-directed RNA polymerase subunit beta' OS=Mycobacterium bovis GN=rpoC PE=3 SV=1	0.24201	1.24059	0.806071
308	tr|A0A0K2I289|A0A0K2I289_MYCBI	Uncharacterized protein OS=Mycobacterium bovis BCG GN=RN06_4538 PE=4 SV=1	0.24255	1.12777	0.886709
309	tr|A0A243QUP2|A0A243QUP2_MYCBI	Non-ribosomal peptide synthetase OS=Mycobacterium bovis GN=B7S04_00570 PE=4 SV=1	0.24365	0.234613	4.26233
310	tr|A0A1R3Y4Y6|A0A1R3Y4Y6_MYCBO	Conserved protein OS=Mycobacterium bovis (strain ATCC BAA-935 / AF2122/97) GN=BQ2027_MB3725 PE=4 SV=1	0.24367	0.932947	1.07187
311	tr|A0A1R3XU90|A0A1R3XU90_MYCBO	Conserved protein OS=Mycobacterium bovis (strain ATCC BAA-935 / AF2122/97) GN=BQ2027_MB0076 PE=4 SV=1	0.24449	1.20896	0.827154
312	tr|A0A0K2HWD4|A0A0K2HWD4_MYCBI	Urease accessory protein UreG OS=Mycobacterium bovis BCG GN=ureG PE=3 SV=1	0.24483	1.38738	0.720784
313	tr|A0A0K2HXH5|A0A0K2HXH5_MYCBI	Oxidoreductase EphD OS=Mycobacterium bovis BCG GN=RN06_2718 PE=4 SV=1	0.24521	0.890736	1.12267
314	tr|A0A1R3XYJ1|A0A1R3XYJ1_MYCBO	Probable fatty-acid-amp ligase fadd25 (Fatty-acid-amp synthetase) (Fatty-acid-amp synthase) OS=Mycobacterium bovis (strain ATCC BAA-935 / AF2122/97) GN=fadD25 PE=4 SV=1	0.24653	1.54197	0.648521
315	tr|A0A243QY91|A0A243QY91_MYCBI	Ribonucleoside-diphosphate reductase OS=Mycobacterium bovis GN=B7S04_16410 PE=3 SV=1	0.24661	1.187	0.842464
316	tr|A0A1R3XZP3|A0A1R3XZP3_MYCBO	Conserved protein OS=Mycobacterium bovis (strain ATCC BAA-935 / AF2122/97) GN=BQ2027_MB1822 PE=4 SV=1	0.24953	1.1039	0.90588
317	tr|A0A083WCQ6|A0A083WCQ6_MYCBI	Nucleotide-binding protein B7S04_07790 OS=Mycobacterium bovis GN=B7S04_07790 PE=3 SV=1	0.25032	0.867092	1.15328
318	tr|A0A1R3Y4C2|A0A1R3Y4C2_MYCBO	PROBABLE FERREDOXIN FDXD OS=Mycobacterium bovis (strain ATCC BAA-935 / AF2122/97) GN=fdxD PE=4 SV=1	0.25139	0.793262	1.26062
319	tr|A0A0K2HTR1|A0A0K2HTR1_MYCBI	50S ribosomal protein L29 OS=Mycobacterium bovis BCG GN=rpmC PE=3 SV=1	0.25201	2.11873	0.471982
320	tr|A0A0K2HSX2|A0A0K2HSX2_MYCBI	Putative glutamate--cysteine ligase 2 OS=Mycobacterium bovis BCG GN=RN06_0537 PE=3 SV=1	0.25243	1.6862	0.593049
321	tr|A0A083WHX2|A0A083WHX2_MYCBI	DNA-directed RNA polymerase subunit beta OS=Mycobacterium bovis GN=rpoB PE=3 SV=1	0.25423	1.12957	0.885292
322	tr|A0A109S7V0|A0A109S7V0_MYCBI	NADH dehydrogenase OS=Mycobacterium bovis BCG GN=RN06_2297 PE=4 SV=1	0.25448	0.751575	1.33054
323	tr|A0A1R3XWU9|A0A1R3XWU9_MYCBO	Probable short-chain type dehydrogenase/reductase OS=Mycobacterium bovis (strain ATCC BAA-935 / AF2122/97) GN=BQ2027_MB0970 PE=3 SV=1	0.25486	1.29758	0.770665
324	tr|A0A1R3XZJ8|A0A1R3XZJ8_MYCBO	PROBABLE SHORT-CHAIN TYPE DEHYDROGENASE OS=Mycobacterium bovis (strain ATCC BAA-935 / AF2122/97) GN=BQ2027_MB1896C PE=3 SV=1	0.2552	1.23622	0.808916
325	tr|A0A1A9E5C0|A0A1A9E5C0_MYCBI	NAD-dependent protein deacylase OS=Mycobacterium bovis GN=cobB PE=3 SV=1	0.2553	0.821354	1.2175
326	tr|A0A0H3MD38|A0A0H3MD38_MYCBP	Uncharacterized protein OS=Mycobacterium bovis (strain BCG / Pasteur 1173P2) GN=BCG_1565 PE=4 SV=1	0.25547	0.838469	1.19265
327	tr|A0A1R3XWZ8|A0A1R3XWZ8_MYCBO	PROBABLE ACETYL-/PROPIONYL-COENZYME A CARBOXYLASE ALPHA CHAIN (ALPHA SUBUNIT) ACCA2: BIOTIN CARBOXYLASE + BIOTIN CARBOXYL CARRIER PROTEIN (BCCP) OS=Mycobacterium bovis (strain ATCC BAA-935 / AF2122/97) GN=accA2 PE=4 SV=1	0.25592	0.938657	1.06535
328	tr|A0A1A9EAZ6|A0A1A9EAZ6_MYCBI	Polyketide synthase OS=Mycobacterium bovis GN=B7S04_15820 PE=4 SV=1	0.25594	1.15181	0.868196
329	tr|A0A0H3M2E7|A0A0H3M2E7_MYCBP	Probable conserved transmembrane protein OS=Mycobacterium bovis (strain BCG / Pasteur 1173P2) GN=BCG_0539 PE=4 SV=1	0.25629	0.781655	1.27934
330	tr|A0A1R3XYC4|A0A1R3XYC4_MYCBO	PROBABLE DEHYDROGENASE OS=Mycobacterium bovis (strain ATCC BAA-935 / AF2122/97) GN=BQ2027_MB1467 PE=4 SV=1	0.25802	0.25646	3.89924
331	tr|A0A1R3XUR3|A0A1R3XUR3_MYCBO	PROBABLE SUCCINATE DEHYDROGENASE [IRON-SULFUR SUBUNIT] (SUCCINIC DEHYDROGENASE) OS=Mycobacterium bovis (strain ATCC BAA-935 / AF2122/97) GN=BQ2027_MB0254C PE=4 SV=1	0.25846	1.08227	0.923987
332	tr|A0A0K2HZN1|A0A0K2HZN1_MYCBI	Nitrogen regulatory protein P-II OS=Mycobacterium bovis BCG GN=RN06_3520 PE=3 SV=1	0.25986	0.820418	1.21889
333	tr|A0A1R3XY18|A0A1R3XY18_MYCBO	Nicotinate phosphoribosyltransferase OS=Mycobacterium bovis (strain ATCC BAA-935 / AF2122/97) GN=pncB1 PE=3 SV=1	0.26114	0.333913	2.99479
334	tr|A0A1R3XZ27|A0A1R3XZ27_MYCBO	Possible inv protein OS=Mycobacterium bovis (strain ATCC BAA-935 / AF2122/97) GN=BQ2027_MB1593C PE=4 SV=1	0.26238	0.375142	2.66565
335	tr|A0A0K2HX87|A0A0K2HX87_MYCBI	Phosphoribosyl-ATP pyrophosphatase OS=Mycobacterium bovis BCG GN=hisE PE=3 SV=1	0.26291	0.518602	1.92826
336	tr|A0A1R3XYF3|A0A1R3XYF3_MYCBO	PROBABLE ACYL-COA DEHYDROGENASE FADE15 OS=Mycobacterium bovis (strain ATCC BAA-935 / AF2122/97) GN=fadE15 PE=3 SV=1	0.26313	0.817796	1.2228
337	tr|A0A1R3XVL3|A0A1R3XVL3_MYCBO	PROBABLE LIPOPROTEIN LPQJ OS=Mycobacterium bovis (strain ATCC BAA-935 / AF2122/97) GN=lpqJ PE=4 SV=1	0.26322	0.887054	1.12733
338	tr|A0A1A9E731|A0A1A9E731_MYCBI	Uncharacterized protein OS=Mycobacterium bovis GN=B7S04_09350 PE=4 SV=1	0.26335	0.759661	1.31638
339	tr|A0A0K2HZK2|A0A0K2HZK2_MYCBI	30S ribosomal protein S2 OS=Mycobacterium bovis BCG GN=rpsB PE=3 SV=1	0.2639	1.19983	0.833453
340	tr|G7QZC2|G7QZC2_MYCBI	3-oxoacyl-acyl-carrier-protein synthase II OS=Mycobacterium bovis BCG str. Mexico GN=kasA PE=3 SV=1	0.264	0.820362	1.21897
341	tr|A0A0Y1CX01|A0A0Y1CX01_MYCBI	Multifunctional RNASE H/alpha-ribazole phosphatase/acid phosphatase OS=Mycobacterium bovis BCG GN=RN06_2738 PE=4 SV=1	0.26492	1.20511	0.8298
342	tr|A0A1A9E867|A0A1A9E867_MYCBI	50S ribosomal protein L33 OS=Mycobacterium bovis GN=rpmG PE=3 SV=1	0.26709	0.448029	2.232
343	tr|I3NI75|I3NI75_MYCBI	Acetyltransferase OS=Mycobacterium bovis GN=MBE50b PE=4 SV=1	0.26747	1.26087	0.793103
344	tr|A0A0K2HQV2|A0A0K2HQV2_MYCBI	Transcriptional regulator OS=Mycobacterium bovis BCG GN=RN06_0029 PE=4 SV=1	0.26787	0.669703	1.4932
345	tr|A0A243QXA6|A0A243QXA6_MYCBI	Glucanase OS=Mycobacterium bovis GN=B7S04_00345 PE=3 SV=1	0.26886	1.28664	0.777221
346	tr|A0A1R3Y258|A0A1R3Y258_MYCBO	RNA polymerase sigma factor OS=Mycobacterium bovis (strain ATCC BAA-935 / AF2122/97) GN=sigB PE=3 SV=1	0.26973	1.17179	0.853395
347	tr|A0A1R3Y519|A0A1R3Y519_MYCBO	Uncharacterized protein OS=Mycobacterium bovis (strain ATCC BAA-935 / AF2122/97) GN=BQ2027_MB3774 PE=4 SV=1	0.26978	1.51611	0.659582
348	tr|A0A1A9EB15|A0A1A9EB15_MYCBI	3-isopropylmalate dehydratase small subunit OS=Mycobacterium bovis GN=leuD PE=3 SV=1	0.27009	1.34437	0.743845
349	tr|A0A0Y1BTA1|A0A0Y1BTA1_MYCBI	Transcriptional regulator OS=Mycobacterium bovis BCG GN=RN06_0905 PE=4 SV=1	0.27024	2.55785	0.390953
350	tr|A0A1R3XXC2|A0A1R3XXC2_MYCBO	PROBABLE MEMBRANE GLYCINE AND PROLINE RICH PROTEIN OS=Mycobacterium bovis (strain ATCC BAA-935 / AF2122/97) GN=BQ2027_MB1127C PE=4 SV=1	0.27049	0.882889	1.13265
351	tr|A0A1R3XWH3|A0A1R3XWH3_MYCBO	Possible mycolic acid synthase umaa OS=Mycobacterium bovis (strain ATCC BAA-935 / AF2122/97) GN=umaA1 PE=4 SV=1	0.27071	1.11295	0.898509
352	tr|A0A0Y1BY19|A0A0Y1BY19_MYCBI	Isoleucine--tRNA ligase OS=Mycobacterium bovis BCG GN=ileS PE=3 SV=1	0.27081	1.10961	0.901219
353	tr|A0A1R3XZY8|A0A1R3XZY8_MYCBO	POSSIBLE L-LACTATE DEHYDROGENASE (CYTOCHROME) LLDD2 OS=Mycobacterium bovis (strain ATCC BAA-935 / AF2122/97) GN=lldD2 PE=3 SV=1	0.27093	1.16384	0.859227
354	tr|A0A0H3M471|A0A0H3M471_MYCBP	Possible acyltransferase plsB1 OS=Mycobacterium bovis (strain BCG / Pasteur 1173P2) GN=plsB1 PE=3 SV=1	0.272	1.1536	0.866854
355	tr|A0A1R3XX39|A0A1R3XX39_MYCBO	PUTATIVE POLYKETIDE SYNTHASE PKS16 OS=Mycobacterium bovis (strain ATCC BAA-935 / AF2122/97) GN=pks16 PE=4 SV=1	0.27202	0.789531	1.26658
356	tr|A0A243R2W9|A0A243R2W9_MYCBI	MerR family transcriptional regulator OS=Mycobacterium bovis GN=B7S04_09840 PE=4 SV=1	0.27243	1.2927	0.773577
357	tr|A0A1R3XVB3|A0A1R3XVB3_MYCBO	PROBABLE MOLYBDOPTERIN BIOSYNTHESIS PROTEIN MOEA2 OS=Mycobacterium bovis (strain ATCC BAA-935 / AF2122/97) GN=moeA2 PE=4 SV=1	0.27313	0.733874	1.36263
358	tr|A0A1R3XUL9|A0A1R3XUL9_MYCBO	POSSIBLE TRANSCRIPTIONAL REGULATORY PROTEIN OS=Mycobacterium bovis (strain ATCC BAA-935 / AF2122/97) GN=BQ2027_MB0140C PE=4 SV=1	0.27342	1.65386	0.604645
359	tr|A0A0H3M907|A0A0H3M907_MYCBP	Uncharacterized protein OS=Mycobacterium bovis (strain BCG / Pasteur 1173P2) GN=BCG_0929 PE=4 SV=1	0.27391	1.69252	0.590835
360	tr|A0A0K2HRW0|A0A0K2HRW0_MYCBI	Fructose-bisphosphate aldolase OS=Mycobacterium bovis BCG GN=RN06_0447 PE=3 SV=1	0.27429	0.906331	1.10335
361	tr|A0A1R3Y3J1|A0A1R3Y3J1_MYCBO	Conserved protein OS=Mycobacterium bovis (strain ATCC BAA-935 / AF2122/97) GN=BQ2027_MB3265C PE=4 SV=1	0.27501	0.652036	1.53366
362	tr|A0A1R3XU63|A0A1R3XU63_MYCBO	POSSIBLE HYDROLASE OS=Mycobacterium bovis (strain ATCC BAA-935 / AF2122/97) GN=BQ2027_MB0046C PE=4 SV=1	0.27547	2.14203	0.466847
363	tr|A0A1A9EBW2|A0A1A9EBW2_MYCBI	Carbonic anhydrase OS=Mycobacterium bovis GN=Mb1595_p3652 PE=4 SV=1	0.27573	0.787216	1.2703
364	tr|A0A1R3XYB5|A0A1R3XYB5_MYCBO	POSSIBLE LONG-CHAIN-FATTY-ACID--COA LIGASE FADD12 (FATTY-ACID-COA SYNTHETASE) (FATTY-ACID-COA SYNTHASE) OS=Mycobacterium bovis (strain ATCC BAA-935 / AF2122/97) GN=fadD12 PE=4 SV=1	0.27654	0.843229	1.18592
365	tr|A0A1R3Y3H1|A0A1R3Y3H1_MYCBO	Conserved protein OS=Mycobacterium bovis (strain ATCC BAA-935 / AF2122/97) GN=BQ2027_MB3244 PE=4 SV=1	0.27778	1.37469	0.727435
366	tr|A0A1R3Y509|A0A1R3Y509_MYCBO	Conserved protein OS=Mycobacterium bovis (strain ATCC BAA-935 / AF2122/97) GN=BQ2027_MB3745C PE=4 SV=1	0.27931	0.805212	1.24191
367	tr|A0A1A9E629|A0A1A9E629_MYCBI	Guanylate kinase OS=Mycobacterium bovis GN=gmk PE=3 SV=1	0.2794	0.284678	3.51274
368	tr|A0A083VR77|A0A083VR77_MYCBI	acyltransferase papA2 OS=Mycobacterium bovis GN=B7S04_20470 PE=4 SV=1	0.27957	1.24177	0.805301
369	tr|A0A243QKP4|A0A243QKP4_MYCBI	Adenine phosphoribosyltransferase OS=Mycobacterium bovis GN=apt PE=3 SV=1	0.27967	1.22476	0.816487
370	tr|A0A0H3M808|A0A0H3M808_MYCBP	Probable NADP-dependent alcohol dehydrogenase adhC OS=Mycobacterium bovis (strain BCG / Pasteur 1173P2) GN=adhC PE=3 SV=1	0.28014	0.864908	1.15619
371	tr|A0A0K2HSW5|A0A0K2HSW5_MYCBI	S-adenosyl-L-methionine-dependent methyltransferase OS=Mycobacterium bovis BCG GN=RN06_0897 PE=3 SV=1	0.28027	0.677169	1.47674
372	tr|A0A1R3XU55|A0A1R3XU55_MYCBO	POSSIBLE OXIDOREDUCTASE OS=Mycobacterium bovis (strain ATCC BAA-935 / AF2122/97) GN=BQ2027_MB0045C PE=4 SV=1	0.28054	0.814445	1.22783
373	tr|A0A1R3Y471|A0A1R3Y471_MYCBO	Phosphopantetheinyl transferase pptt (Coa:apo-[acp]pantetheinephosphotransferase) (Coa:apo-[acyl-carrier protein]pantetheinephosphotransferase) OS=Mycobacterium bovis (strain ATCC BAA-935 / AF2122/97) GN=pptt PE=3 SV=1	0.28135	0.608013	1.6447
374	tr|A0A1R3XVP1|A0A1R3XVP1_MYCBO	Possible anti-anti-sigma factor OS=Mycobacterium bovis (strain ATCC BAA-935 / AF2122/97) GN=BQ2027_MB0529C PE=4 SV=1	0.28187	0.312176	3.20333
375	tr|A0A1R3Y2W7|A0A1R3Y2W7_MYCBO	PROBABLE LIPASE/ESTERASE LIPN OS=Mycobacterium bovis (strain ATCC BAA-935 / AF2122/97) GN=lipN PE=4 SV=1	0.28212	1.2639	0.791202
376	tr|A0A1R3Y161|A0A1R3Y161_MYCBO	POSSIBLE CONSERVED TRANSMEMBRANE PROTEIN OS=Mycobacterium bovis (strain ATCC BAA-935 / AF2122/97) GN=BQ2027_MB2374 PE=4 SV=1	0.28235	0.91599	1.09171
377	tr|A0A0H3MC34|A0A0H3MC34_MYCBP	Malonyl CoA-acyl carrier protein transacylase fabD OS=Mycobacterium bovis (strain BCG / Pasteur 1173P2) GN=fabD PE=4 SV=1	0.28294	1.15069	0.869043
378	tr|A0A0K2HU43|A0A0K2HU43_MYCBI	Exodeoxyribonuclease 7 large subunit OS=Mycobacterium bovis BCG GN=xseA PE=3 SV=1	0.28313	0.58508	1.70917
379	tr|A0A0H3MGP4|A0A0H3MGP4_MYCBP	Bifunctional uridylyltransferase/uridylyl-removing enzyme OS=Mycobacterium bovis (strain BCG / Pasteur 1173P2) GN=glnD PE=3 SV=1	0.28314	3.93388	0.254202
380	tr|A0A0H4FYY3|A0A0H4FYY3_MYCBI	Phosphate-specific transport system accessory protein PhoU OS=Mycobacterium bovis BCG GN=RN06_3990 PE=3 SV=1	0.28372	1.35555	0.737706
381	tr|A0A1R3XZ29|A0A1R3XZ29_MYCBO	PROBABLE TRANSCRIPTIONAL REGULATORY PROTEIN OS=Mycobacterium bovis (strain ATCC BAA-935 / AF2122/97) GN=BQ2027_MB1748 PE=4 SV=1	0.28382	0.354972	2.81713
382	tr|A0A0K2HX21|A0A0K2HX21_MYCBI	50S ribosomal protein L28 OS=Mycobacterium bovis BCG GN=rpmB PE=3 SV=1	0.28466	2.08303	0.480071
383	tr|A0A1R3Y311|A0A1R3Y311_MYCBO	Uncharacterized protein OS=Mycobacterium bovis (strain ATCC BAA-935 / AF2122/97) GN=BQ2027_MB2818C PE=4 SV=1	0.28704	0.797057	1.25462
384	tr|A0A1R3Y544|A0A1R3Y544_MYCBO	PROBABLE NADH DEHYDROGENASE I (CHAIN J) NUOJ (NADH-UBIQUINONE OXIDOREDUCTASE CHAIN J) OS=Mycobacterium bovis (strain ATCC BAA-935 / AF2122/97) GN=nuoJ PE=3 SV=1	0.28875	0.824659	1.21262
385	tr|A0A0H3M507|A0A0H3M507_MYCBP	Uncharacterized protein OS=Mycobacterium bovis (strain BCG / Pasteur 1173P2) GN=BCG_1566 PE=4 SV=1	0.28929	0.679192	1.47234
386	tr|A0A1A9EBV4|A0A1A9EBV4_MYCBI	Aminoglycoside phosphotransferase OS=Mycobacterium bovis GN=Mb1595_p3576 PE=4 SV=1	0.29118	1.13981	0.877337
387	tr|A0A1R3Y487|A0A1R3Y487_MYCBO	Conserved protein OS=Mycobacterium bovis (strain ATCC BAA-935 / AF2122/97) GN=BQ2027_MB3492 PE=4 SV=1	0.29198	1.11495	0.896905
388	tr|A0A1R3XUH6|A0A1R3XUH6_MYCBO	PROBABLE TRANSCRIPTIONAL REGULATORY PROTEIN (POSSIBLY TETR-FAMILY) OS=Mycobacterium bovis (strain ATCC BAA-935 / AF2122/97) GN=BQ2027_MB0163 PE=4 SV=1	0.29206	1.71102	0.584446
389	tr|A0A1R3Y1X0|A0A1R3Y1X0_MYCBO	TRK SYSTEM POTASSIUM UPTAKE PROTEIN CEOC OS=Mycobacterium bovis (strain ATCC BAA-935 / AF2122/97) GN=ceoC PE=4 SV=1	0.29262	0.552164	1.81106
390	tr|A0A0K2HV17|A0A0K2HV17_MYCBI	Aspartate carbamoyltransferase OS=Mycobacterium bovis BCG GN=pyrB PE=3 SV=1	0.29316	0.742382	1.34701
391	tr|A0A109S7X8|A0A109S7X8_MYCBI	Oxidoreductase FadB OS=Mycobacterium bovis BCG GN=RN06_2368 PE=4 SV=1	0.29479	0.834209	1.19874
392	tr|A0A1R3XYA3|A0A1R3XYA3_MYCBO	Riboflavin biosynthesis protein RibD OS=Mycobacterium bovis (strain ATCC BAA-935 / AF2122/97) GN=ribG PE=3 SV=1	0.29541	1.22818	0.814213
393	tr|A0A083WLG4|A0A083WLG4_MYCBI	Phosphatidylserine decarboxylase proenzyme OS=Mycobacterium bovis GN=psd PE=3 SV=1	0.29717	1.32621	0.754028
394	tr|A0A0K2HYU2|A0A0K2HYU2_MYCBI	Uncharacterized protein OS=Mycobacterium bovis BCG GN=RN06_3214 PE=4 SV=1	0.29746	1.2433	0.804311
395	tr|A0A1R3Y2R5|A0A1R3Y2R5_MYCBO	POSSIBLE METHYLTRANSFERASE (METHYLASE) OS=Mycobacterium bovis (strain ATCC BAA-935 / AF2122/97) GN=BQ2027_MB2990C PE=4 SV=1	0.29847	1.637	0.610875
396	tr|A0A1R3Y3K2|A0A1R3Y3K2_MYCBO	PROBABLE MONOPHOSPHATASE OS=Mycobacterium bovis (strain ATCC BAA-935 / AF2122/97) GN=BQ2027_MB3161 PE=4 SV=1	0.29925	0.826955	1.20925
397	tr|A0A243QY65|A0A243QY65_MYCBI	Hydrolase OS=Mycobacterium bovis GN=B7S04_16560 PE=4 SV=1	0.30011	0.89882	1.11257
398	tr|A0A1R3XW99|A0A1R3XW99_MYCBO	Conserved protein OS=Mycobacterium bovis (strain ATCC BAA-935 / AF2122/97) GN=BQ2027_MB0759 PE=4 SV=1	0.30102	1.76832	0.56551
399	tr|A0A1R3Y1V7|A0A1R3Y1V7_MYCBO	Uncharacterized protein OS=Mycobacterium bovis (strain ATCC BAA-935 / AF2122/97) GN=BQ2027_MB2694C PE=4 SV=1	0.3012	0.828765	1.20661
400	tr|A0A1R3Y4W6|A0A1R3Y4W6_MYCBO	PROBABLE ANION TRANSPORTER ATPASE OS=Mycobacterium bovis (strain ATCC BAA-935 / AF2122/97) GN=BQ2027_MB3705 PE=4 SV=1	0.30174	0.535688	1.86676
401	tr|A0A1R3Y4D9|A0A1R3Y4D9_MYCBO	PROBABLE SHORT-CHAIN TYPE DEHYDROGENASE/REDUCTASE OS=Mycobacterium bovis (strain ATCC BAA-935 / AF2122/97) GN=BQ2027_MB3515C PE=4 SV=1	0.30256	1.21715	0.821594
402	tr|A0A0K2I2R9|A0A0K2I2R9_MYCBI	tRNA/rRNA methyltransferase OS=Mycobacterium bovis BCG GN=RN06_4376 PE=3 SV=1	0.30359	1.68449	0.593652
403	tr|A0A1R3XVS0|A0A1R3XVS0_MYCBO	PROBABLE TRANSCRIPTIONAL REGULATORY PROTEIN (POSSIBLY ARSR-FAMILY) OS=Mycobacterium bovis (strain ATCC BAA-935 / AF2122/97) GN=BQ2027_MB0591 PE=4 SV=1	0.30378	1.16662	0.857179
404	tr|A0A0H3MF01|A0A0H3MF01_MYCBP	Probable transmembrane cytochrome C oxidase (Subunit ii) ctaC OS=Mycobacterium bovis (strain BCG / Pasteur 1173P2) GN=ctaC PE=4 SV=1	0.30431	0.876832	1.14047
405	tr|A0A1R3Y3L4|A0A1R3Y3L4_MYCBO	D-alpha-d-mannose-1-phosphate guanylyltransferase manb (D-alpha-d-heptose-1-phosphate guanylyltransferase) OS=Mycobacterium bovis (strain ATCC BAA-935 / AF2122/97) GN=manC PE=4 SV=1	0.30433	0.948841	1.05392
406	tr|A0A0K2HZW3|A0A0K2HZW3_MYCBI	Glutamate--tRNA ligase OS=Mycobacterium bovis BCG GN=gltX PE=3 SV=1	0.30435	1.12836	0.886241
407	tr|A0A1A9T678|A0A1A9T678_MYCBI	Serine/threonine protein kinase OS=Mycobacterium bovis GN=B7S04_00090 PE=4 SV=1	0.30455	0.897105	1.1147
408	tr|A0A109S7K8|A0A109S7K8_MYCBI	Uncharacterized protein OS=Mycobacterium bovis BCG GN=RN06_2070 PE=4 SV=1	0.30607	1.70526	0.58642
409	tr|A0A1R3XXD8|A0A1R3XXD8_MYCBO	3-beta-hydroxysteroid dehydrogenase OS=Mycobacterium bovis (strain ATCC BAA-935 / AF2122/97) GN=BQ2027_MB1136C PE=4 SV=1	0.3061	1.18302	0.845296
410	tr|A0A120INH3|A0A120INH3_MYCBI	Monooxygenase OS=Mycobacterium bovis BCG GN=RN06_1110 PE=4 SV=1	0.30635	1.33215	0.750663
411	tr|A0A1R3XYT4|A0A1R3XYT4_MYCBO	Uncharacterized protein OS=Mycobacterium bovis (strain ATCC BAA-935 / AF2122/97) GN=BQ2027_MB1623 PE=4 SV=1	0.30687	1.34138	0.745499
412	tr|A0A243R4A6|A0A243R4A6_MYCBI	Glucose-6-phosphate isomerase OS=Mycobacterium bovis GN=pgi PE=3 SV=1	0.31013	0.841374	1.18853
413	tr|A0A0K2HVA6|A0A0K2HVA6_MYCBI	Fatty-acid--CoA ligase FadD21 OS=Mycobacterium bovis BCG GN=RN06_1485 PE=4 SV=1	0.31066	1.18566	0.843409
414	tr|A0A1R3XXS1|A0A1R3XXS1_MYCBO	Conserved protein OS=Mycobacterium bovis (strain ATCC BAA-935 / AF2122/97) GN=BQ2027_MB0935 PE=4 SV=1	0.31095	1.6853	0.593366
415	tr|A0A1R3XWD8|A0A1R3XWD8_MYCBO	Probable aldehyde dehydrogenase nad dependent alda (Aldehyde dehydrogenase [nad+]) OS=Mycobacterium bovis (strain ATCC BAA-935 / AF2122/97) GN=aldA PE=3 SV=1	0.31144	1.31853	0.758418
416	tr|A0A0K2I2N3|A0A0K2I2N3_MYCBI	4-hydroxy-4-methyl-2-oxoglutarate aldolase OS=Mycobacterium bovis BCG GN=RN06_4701 PE=3 SV=1	0.3122	0.910825	1.09791
417	tr|A0A0H3MBD6|A0A0H3MBD6_MYCBP	Probable citrate synthase II citA OS=Mycobacterium bovis (strain BCG / Pasteur 1173P2) GN=citA PE=3 SV=1	0.31244	1.21062	0.826026
418	tr|A0A1R3Y1D2|A0A1R3Y1D2_MYCBO	Conserved protein OS=Mycobacterium bovis (strain ATCC BAA-935 / AF2122/97) GN=BQ2027_MB2538C PE=4 SV=1	0.31252	1.23195	0.811722
419	tr|A0A1R3Y1V0|A0A1R3Y1V0_MYCBO	Peptide-methionine (R)-S-oxide reductase OS=Mycobacterium bovis (strain ATCC BAA-935 / AF2122/97) GN=msrb PE=4 SV=1	0.31274	0.506387	1.97477
420	tr|A0A1R3Y0Z3|A0A1R3Y0Z3_MYCBO	Probable integral membrane cytochrome D ubiquinol oxidase (Subunit I) cydA (Cytochrome BD-I oxidase subunit I) OS=Mycobacterium bovis (strain ATCC BAA-935 / AF2122/97) GN=cydA PE=4 SV=1	0.31277	0.598191	1.67171
421	tr|A0A243QK46|A0A243QK46_MYCBI	NADH-quinone oxidoreductase subunit E OS=Mycobacterium bovis GN=B7S04_16945 PE=4 SV=1	0.31443	1.14793	0.871133
422	tr|A0A0K2HT82|A0A0K2HT82_MYCBI	UPF0678 fatty acid-binding protein-like protein RN06_1001 OS=Mycobacterium bovis BCG GN=RN06_1001 PE=3 SV=1	0.31473	0.750765	1.33198
423	tr|A0A1R3XUN9|A0A1R3XUN9_MYCBO	PROBABLE NAD(P) TRANSHYDROGENASE (SUBUNIT ALPHA) PNTAa [FIRST PART CATALYTIC PART] (PYRIDINE NUCLEOTIDE TRANSHYDROGENASE SUBUNIT ALPHA) (NICOTINAMIDE NUCLEOTIDE TRANSHYDROGENASE SUBUNIT ALPHA) OS=Mycobacterium bovis (strain ATCC BAA-935 / AF2122/97) GN=pntAa PE=4 SV=1	0.31492	0.926751	1.07904
424	tr|A0A1R3Y265|A0A1R3Y265_MYCBO	Conserved protein OS=Mycobacterium bovis (strain ATCC BAA-935 / AF2122/97) GN=BQ2027_MB2660C PE=4 SV=1	0.3154	0.786852	1.27089
425	tr|A0A1R3Y034|A0A1R3Y034_MYCBO	Conserved protein OS=Mycobacterium bovis (strain ATCC BAA-935 / AF2122/97) GN=BQ2027_MB2087C PE=4 SV=1	0.31557	1.20989	0.826518
426	tr|A0A1A9T6P2|A0A1A9T6P2_MYCBI	Acyl-CoA dehydrogenase OS=Mycobacterium bovis GN=Mb1595_p0183 PE=3 SV=1	0.31671	1.19788	0.834807
427	tr|A0A1R3XVL7|A0A1R3XVL7_MYCBO	Conserved protein OS=Mycobacterium bovis (strain ATCC BAA-935 / AF2122/97) GN=BQ2027_MB0512 PE=4 SV=1	0.31687	2.23828	0.446772
428	tr|A0A0K2HVV6|A0A0K2HVV6_MYCBI	NAD kinase OS=Mycobacterium bovis BCG GN=nadK PE=3 SV=1	0.31823	1.07187	0.932946
429	tr|A0A1R3XYT3|A0A1R3XYT3_MYCBO	PROBABLE UNIDENTIFIED ANTIBIOTIC-TRANSPORT ATP-BINDING PROTEIN ABC TRANSPORTER OS=Mycobacterium bovis (strain ATCC BAA-935 / AF2122/97) GN=BQ2027_MB1493C PE=4 SV=1	0.3188	0.51437	1.94413
430	tr|A0A1R3XXU9|A0A1R3XXU9_MYCBO	HYPOTHETICAL HIT-LIKE PROTEIN OS=Mycobacterium bovis (strain ATCC BAA-935 / AF2122/97) GN=BQ2027_MB1293C PE=4 SV=1	0.31962	1.60982	0.621189
431	tr|A0A1R3XZ90|A0A1R3XZ90_MYCBO	Conserved protein OS=Mycobacterium bovis (strain ATCC BAA-935 / AF2122/97) GN=BQ2027_MB1798 PE=4 SV=1	0.3203	1.34855	0.741535
432	tr|A0A0K2HR05|A0A0K2HR05_MYCBI	Cytochrome P450 Cyp138 OS=Mycobacterium bovis BCG GN=RN06_0172 PE=3 SV=1	0.32099	1.58111	0.632467
433	tr|A0A1R3XUM4|A0A1R3XUM4_MYCBO	Uncharacterized protein OS=Mycobacterium bovis (strain ATCC BAA-935 / AF2122/97) GN=BQ2027_MB0213C PE=4 SV=1	0.321	1.76265	0.567329
434	tr|A0A0K2HUV0|A0A0K2HUV0_MYCBI	Ribonuclease PH OS=Mycobacterium bovis BCG GN=rph PE=3 SV=1	0.32156	0.844342	1.18435
435	tr|A0A0H3MDR9|A0A0H3MDR9_MYCBP	D-3-phosphoglycerate dehydrogenase OS=Mycobacterium bovis (strain BCG / Pasteur 1173P2) GN=serA1 PE=3 SV=1	0.32174	0.896116	1.11593
436	tr|A0A083W761|A0A083W761_MYCBI	AAA ATPase forming ring-shaped complexes OS=Mycobacterium bovis GN=arc PE=3 SV=1	0.32198	0.875456	1.14226
437	tr|A0A1R3XZ21|A0A1R3XZ21_MYCBO	Segregation and condensation protein B OS=Mycobacterium bovis (strain ATCC BAA-935 / AF2122/97) GN=scpb PE=3 SV=1	0.3225	1.25221	0.798589
438	tr|G7R0E6|G7R0E6_MYCBI	Fumarate hydratase class II OS=Mycobacterium bovis BCG str. Mexico GN=fumC PE=3 SV=1	0.32328	1.06994	0.934633
439	tr|A0A0K2HYR3|A0A0K2HYR3_MYCBI	Glutamine ABC transporter ATP-binding protein OS=Mycobacterium bovis BCG GN=RN06_3131 PE=4 SV=1	0.32432	0.877095	1.14013
440	tr|A0A0K2HY58|A0A0K2HY58_MYCBI	Chaperone protein DnaJ OS=Mycobacterium bovis BCG GN=dnaJ PE=3 SV=1	0.3246	0.968365	1.03267
441	tr|A0A1A9EAJ3|A0A1A9EAJ3_MYCBI	4-hydroxy-3-methylbut-2-en-1-yl diphosphate synthase (flavodoxin) OS=Mycobacterium bovis GN=ispG PE=3 SV=1	0.3258	1.02551	0.975121
442	tr|A0A1R3XZ85|A0A1R3XZ85_MYCBO	Uncharacterized protein OS=Mycobacterium bovis (strain ATCC BAA-935 / AF2122/97) GN=BQ2027_MB1807C PE=4 SV=1	0.32667	1.30888	0.764014
443	tr|A0A0H3M1V8|A0A0H3M1V8_MYCBP	Possible cytochrome p450 135b1 cyp135B1 OS=Mycobacterium bovis (strain BCG / Pasteur 1173P2) GN=cyp135B1 PE=3 SV=1	0.32701	1.69823	0.588848
444	tr|A0A0H3MA26|A0A0H3MA26_MYCBP	UDP-N-acetylglucosamine 1-carboxyvinyltransferase OS=Mycobacterium bovis (strain BCG / Pasteur 1173P2) GN=murA PE=3 SV=1	0.32713	1.18444	0.844281
445	tr|A0A1R3Y513|A0A1R3Y513_MYCBO	Uncharacterized protein OS=Mycobacterium bovis (strain ATCC BAA-935 / AF2122/97) GN=BQ2027_MB3549 PE=4 SV=1	0.32772	0.850955	1.17515
446	tr|A0A1R3Y4C1|A0A1R3Y4C1_MYCBO	Conserved protein OS=Mycobacterium bovis (strain ATCC BAA-935 / AF2122/97) GN=BQ2027_MB3297 PE=4 SV=1	0.32839	0.668731	1.49537
447	tr|A0A1R3Y0E9|A0A1R3Y0E9_MYCBO	PROBABLE GERANYLGERANYL PYROPHOSPHATE SYNTHETASE IDSA2 (GGPPSASE) (GGPP SYNTHETASE) (GERANYLGERANYL DIPHOSPHATE SYNTHASE) OS=Mycobacterium bovis (strain ATCC BAA-935 / AF2122/97) GN=idsA2 PE=3 SV=1	0.3291	1.31096	0.7628
448	tr|A0A1R3Y2X1|A0A1R3Y2X1_MYCBO	Conserved protein OS=Mycobacterium bovis (strain ATCC BAA-935 / AF2122/97) GN=BQ2027_MB3057 PE=3 SV=1	0.32965	0.784526	1.27465
449	tr|A0A1R3Y0U1|A0A1R3Y0U1_MYCBO	Conserved protein OS=Mycobacterium bovis (strain ATCC BAA-935 / AF2122/97) GN=BQ2027_MB2068C PE=4 SV=1	0.33	0.62669	1.59569
450	tr|A0A0K2HSC3|A0A0K2HSC3_MYCBI	UPF0234 protein RN06_0699 OS=Mycobacterium bovis BCG GN=RN06_0699 PE=3 SV=1	0.33035	1.22487	0.816411
451	tr|A0A1R3XUR7|A0A1R3XUR7_MYCBO	PROBABLE SUCCINATE DEHYDROGENASE [IRON-SULFUR SUBUNIT] (SUCCINIC DEHYDROGENASE) OS=Mycobacterium bovis (strain ATCC BAA-935 / AF2122/97) GN=BQ2027_MB0253C PE=4 SV=1	0.33055	0.932174	1.07276
452	tr|A0A1A9EA33|A0A1A9EA33_MYCBI	LexA repressor OS=Mycobacterium bovis GN=lexA PE=3 SV=1	0.33174	1.18929	0.840837
453	tr|A0A0K2HWS5|A0A0K2HWS5_MYCBI	Transcriptional regulator OS=Mycobacterium bovis BCG GN=RN06_2437 PE=4 SV=1	0.33196	0.801855	1.24711
454	tr|A0A1R3XVF8|A0A1R3XVF8_MYCBO	Conserved protein OS=Mycobacterium bovis (strain ATCC BAA-935 / AF2122/97) GN=BQ2027_MB0473C PE=4 SV=1	0.332	0.830987	1.20339
455	tr|A0A1A9T772|A0A1A9T772_MYCBI	dCTP deaminase OS=Mycobacterium bovis GN=dcd PE=3 SV=1	0.33306	1.83709	0.54434
456	tr|A0A1R3XV86|A0A1R3XV86_MYCBO	ISONIAZID INDUCTIBLE GENE PROTEIN INIC OS=Mycobacterium bovis (strain ATCC BAA-935 / AF2122/97) GN=iniC PE=4 SV=1	0.33372	1.19015	0.840227
457	tr|A0A1A9E5Z0|A0A1A9E5Z0_MYCBI	Dihydroorotase OS=Mycobacterium bovis GN=pyrC PE=3 SV=1	0.33373	1.20834	0.827581
458	tr|A0A0K2I1W4|A0A0K2I1W4_MYCBI	Acyl-CoA dehydrogenase FadE32 OS=Mycobacterium bovis BCG GN=RN06_4353 PE=4 SV=1	0.33439	1.40994	0.709248
459	tr|A0A243QSA4|A0A243QSA4_MYCBI	O-succinylbenzoic acid--CoA ligase OS=Mycobacterium bovis GN=B7S04_02920 PE=4 SV=1	0.33469	1.98376	0.504093
460	tr|A0A1R3XXT6|A0A1R3XXT6_MYCBO	ATP-dependent RNA helicase DeaD OS=Mycobacterium bovis (strain ATCC BAA-935 / AF2122/97) GN=deaD PE=3 SV=1	0.33492	0.629913	1.58752
461	tr|A0A1R3XVQ0|A0A1R3XVQ0_MYCBO	POSSIBLE THIOREDOXIN PROTEIN (THIOL-DISULFIDE INTERCHANGE PROTEIN) OS=Mycobacterium bovis (strain ATCC BAA-935 / AF2122/97) GN=BQ2027_MB0539 PE=4 SV=1	0.33503	0.635461	1.57366
462	tr|A0A1A9E7N6|A0A1A9E7N6_MYCBI	Bacterioferritin OS=Mycobacterium bovis GN=B7S04_10085 PE=3 SV=1	0.33529	0.783964	1.27557
463	tr|A0A1R3Y5G5|A0A1R3Y5G5_MYCBO	POSSIBLE HISTONE-LIKE PROTEIN HNS OS=Mycobacterium bovis (strain ATCC BAA-935 / AF2122/97) GN=hns PE=4 SV=1	0.33557	0.847477	1.17997
464	tr|A0A0H3MBV2|A0A0H3MBV2_MYCBP	Transcription-repair-coupling factor OS=Mycobacterium bovis (strain BCG / Pasteur 1173P2) GN=mfd PE=3 SV=1	0.3364	0.746719	1.33919
465	tr|A0A1R3XZ83|A0A1R3XZ83_MYCBO	PROBABLE CONSERVED TRANSMEMBRANE ATP-BINDING PROTEIN ABC TRANSPORTER OS=Mycobacterium bovis (strain ATCC BAA-935 / AF2122/97) GN=BQ2027_MB1776 PE=4 SV=1	0.33714	1.2723	0.785979
466	tr|A0A243QKF1|A0A243QKF1_MYCBI	Thioesterase TesA OS=Mycobacterium bovis GN=B7S04_15725 PE=4 SV=1	0.33731	1.0964	0.912076
467	tr|A0A083W449|A0A083W449_MYCBI	GTPase Obg OS=Mycobacterium bovis GN=obg PE=3 SV=1	0.33824	2.05198	0.487333
468	tr|A0A0H3MAV0|A0A0H3MAV0_MYCBP	Methoxy mycolic acid synthase 4 mmaA4 OS=Mycobacterium bovis (strain BCG / Pasteur 1173P2) GN=mmaA4 PE=4 SV=1	0.33886	1.08533	0.921382
469	tr|A0A0K2HTS1|A0A0K2HTS1_MYCBI	50S ribosomal protein L6 OS=Mycobacterium bovis BCG GN=rplF PE=3 SV=1	0.33934	1.06218	0.941456
470	tr|A0A0H3MG83|A0A0H3MG83_MYCBP	Protein RecA OS=Mycobacterium bovis (strain BCG / Pasteur 1173P2) GN=recA PE=3 SV=1	0.34087	1.20146	0.83232
471	tr|A0A0K2I0H1|A0A0K2I0H1_MYCBI	tRNA (guanine-N(1)-)-methyltransferase OS=Mycobacterium bovis BCG GN=trmD PE=3 SV=1	0.34139	0.878697	1.13805
472	tr|A0A0K2HZM2|A0A0K2HZM2_MYCBI	UPF0109 protein RN06_3505 OS=Mycobacterium bovis BCG GN=RN06_3505 PE=3 SV=1	0.34224	1.22146	0.818693
473	tr|A0A0K2HU35|A0A0K2HU35_MYCBI	Uncharacterized protein OS=Mycobacterium bovis BCG GN=RN06_1390 PE=4 SV=1	0.34281	1.17547	0.850727
474	tr|A0A1A9E8N4|A0A1A9E8N4_MYCBI	Anthranilate phosphoribosyltransferase OS=Mycobacterium bovis GN=trpD PE=3 SV=1	0.34355	0.757993	1.31927
475	tr|A0A243R6P1|A0A243R6P1_MYCBI	Glutamate-1-semialdehyde 2,1-aminomutase OS=Mycobacterium bovis GN=hemL PE=3 SV=1	0.34537	0.946157	1.05691
476	tr|A0A0K2HTV5|A0A0K2HTV5_MYCBI	Acyl-CoA dehydrogenase FadE12 OS=Mycobacterium bovis BCG GN=RN06_1209 PE=3 SV=1	0.34559	0.704865	1.41871
477	tr|A0A1A9E8L5|A0A1A9E8L5_MYCBI	3-methyl-2-oxobutanoate hydroxymethyltransferase OS=Mycobacterium bovis GN=panB PE=3 SV=1	0.34588	1.47635	0.677345
478	tr|A0A1R3XYB4|A0A1R3XYB4_MYCBO	Conserved protein OS=Mycobacterium bovis (strain ATCC BAA-935 / AF2122/97) GN=BQ2027_MB0733 PE=4 SV=1	0.34594	0.832971	1.20052
479	tr|A0A083W9S9|A0A083W9S9_MYCBI	UvrABC system protein C OS=Mycobacterium bovis GN=uvrC PE=3 SV=1	0.34598	1.11804	0.894426
480	tr|A0A1R3XVA5|A0A1R3XVA5_MYCBO	POSSIBLE MEMBRANE PROTEIN OS=Mycobacterium bovis (strain ATCC BAA-935 / AF2122/97) GN=BQ2027_MB0049C PE=4 SV=1	0.34652	0.92024	1.08667
481	tr|A0A1R3Y5H0|A0A1R3Y5H0_MYCBO	Esx-1 secretion-associated protein espg1 OS=Mycobacterium bovis (strain ATCC BAA-935 / AF2122/97) GN=espg1 PE=4 SV=1	0.34692	0.942522	1.06098
482	tr|A0A0K2HUZ3|A0A0K2HUZ3_MYCBI	Carbamoyl-phosphate synthase large chain OS=Mycobacterium bovis BCG GN=carB PE=3 SV=1	0.34716	0.841309	1.18862
483	tr|A0A1R3XXL2|A0A1R3XXL2_MYCBO	PROBABLE PYRROLINE-5-CARBOXYLATE DEHYDROGENASE ROCA OS=Mycobacterium bovis (strain ATCC BAA-935 / AF2122/97) GN=rocA PE=4 SV=1	0.34808	1.7537	0.570223
484	tr|A0A1R3XXT8|A0A1R3XXT8_MYCBO	Toxin relE OS=Mycobacterium bovis (strain ATCC BAA-935 / AF2122/97) GN=relE PE=4 SV=1	0.34888	0.632465	1.58112
485	tr|A0A0K2HX55|A0A0K2HX55_MYCBI	ESAT-6-like protein OS=Mycobacterium bovis BCG GN=RN06_2224 PE=3 SV=1	0.35045	1.56309	0.639759
486	tr|A0A1R3XZ19|A0A1R3XZ19_MYCBO	PROBABLE CONSERVED ATP-BINDING PROTEIN ABC TRANSPORTER OS=Mycobacterium bovis (strain ATCC BAA-935 / AF2122/97) GN=BQ2027_MB1713C PE=4 SV=1	0.35283	0.80179	1.24721
487	tr|A0A0K2HWC3|A0A0K2HWC3_MYCBI	Uncharacterized protein OS=Mycobacterium bovis BCG GN=RN06_2267 PE=4 SV=1	0.35419	0.804852	1.24246
488	tr|A0A1R3XX04|A0A1R3XX04_MYCBO	PROBABLE LIPASE/ESTERASE LIPG OS=Mycobacterium bovis (strain ATCC BAA-935 / AF2122/97) GN=lipG PE=4 SV=1	0.35444	1.15796	0.863586
489	tr|A0A1R3XXS2|A0A1R3XXS2_MYCBO	PROBABLE SUGAR-TRANSPORT ATP-BINDING PROTEIN ABC TRANSPORTER SUGC OS=Mycobacterium bovis (strain ATCC BAA-935 / AF2122/97) GN=sugC PE=3 SV=1	0.35501	1.09768	0.91101
490	tr|A0A0Y1CV56|A0A0Y1CV56_MYCBI	Salicylate synthase OS=Mycobacterium bovis BCG GN=RN06_2919 PE=4 SV=1	0.35536	1.41681	0.70581
491	tr|A0A1A9E6Q8|A0A1A9E6Q8_MYCBI	Phosphoribosyl-AMP cyclohydrolase OS=Mycobacterium bovis GN=hisI PE=3 SV=1	0.3557	1.44214	0.693413
492	tr|G7R1A7|G7R1A7_MYCBI	Trigger factor OS=Mycobacterium bovis BCG str. Mexico GN=tig PE=3 SV=1	0.35572	0.957833	1.04402
493	tr|A0A120IPS6|A0A120IPS6_MYCBI	Phthiotriol/phenolphthiotriol dimycocerosates methyltransferase OS=Mycobacterium bovis BCG GN=RN06_3579 PE=4 SV=1	0.3563	1.09152	0.916158
494	tr|A0A243QTL8|A0A243QTL8_MYCBI	Uncharacterized protein OS=Mycobacterium bovis GN=B7S04_02900 PE=4 SV=1	0.3567	1.20587	0.829277
495	tr|A0A0K2HWH2|A0A0K2HWH2_MYCBI	Anthranilate synthase component 1 OS=Mycobacterium bovis BCG GN=trpE PE=3 SV=1	0.35712	0.914701	1.09325
496	tr|A0A083VV69|A0A083VV69_MYCBI	DNA ligase OS=Mycobacterium bovis GN=ligA PE=3 SV=1	0.3572	1.16035	0.861807
497	tr|A0A1R3XWY2|A0A1R3XWY2_MYCBO	HEAT SHOCK PROTEIN HSP (HEAT-STRESS-INDUCED RIBOSOME-BINDING PROTEIN A) OS=Mycobacterium bovis (strain ATCC BAA-935 / AF2122/97) GN=hsp PE=3 SV=1	0.35748	0.351017	2.84886
498	tr|A0A1A9T7N9|A0A1A9T7N9_MYCBI	Heparin-binding hemagglutinin OS=Mycobacterium bovis GN=B7S04_02555 PE=4 SV=1	0.35755	0.819726	1.21992
499	tr|A0A1A9E5P6|A0A1A9E5P6_MYCBI	Sulfate adenylyltransferase subunit 2 OS=Mycobacterium bovis GN=cysD PE=3 SV=1	0.35792	0.547391	1.82685
500	tr|A0A0K2HVG0|A0A0K2HVG0_MYCBI	Oxidoreductase OS=Mycobacterium bovis BCG GN=RN06_1903 PE=3 SV=1	0.3585	1.09586	0.912529
501	tr|A0A0K2HRH3|A0A0K2HRH3_MYCBI	Aminoglycoside 2'-N-acetyltransferase OS=Mycobacterium bovis BCG GN=RN06_0325 PE=4 SV=1	0.35911	1.16447	0.85876
502	tr|A0A1R3XXZ9|A0A1R3XXZ9_MYCBO	PROBABLE SUCCINYL-DIAMINOPIMELATE DESUCCINYLASE DAPE OS=Mycobacterium bovis (strain ATCC BAA-935 / AF2122/97) GN=dapE PE=4 SV=1	0.35968	1.09305	0.914868
503	tr|A0A0H3M8A2|A0A0H3M8A2_MYCBP	Ribonuclease 3 OS=Mycobacterium bovis (strain BCG / Pasteur 1173P2) GN=rnc PE=3 SV=1	0.36011	0.81615	1.22526
504	tr|A0A0K2HRS1|A0A0K2HRS1_MYCBI	Protein GrpE OS=Mycobacterium bovis BCG GN=grpE PE=3 SV=1	0.36108	0.699584	1.42942
505	tr|A0A1R3Y1N0|A0A1R3Y1N0_MYCBO	PROBABLE FATTY-ACID-CoA LIGASE FADD9 (FATTY-ACID-COA SYNTHETASE) (FATTY-ACID-COA SYNTHASE) OS=Mycobacterium bovis (strain ATCC BAA-935 / AF2122/97) GN=fadD9 PE=4 SV=1	0.3618	1.24032	0.806241
506	tr|A0A120IPG9|A0A120IPG9_MYCBI	N-acetyltransferase Eis OS=Mycobacterium bovis BCG GN=eis PE=3 SV=1	0.36183	0.700718	1.42711
507	tr|A0A1R3Y297|A0A1R3Y297_MYCBO	PROBABLE BACTERIOFERRITIN COMIGRATORY PROTEIN BCP OS=Mycobacterium bovis (strain ATCC BAA-935 / AF2122/97) GN=bcp PE=4 SV=1	0.3621	0.929393	1.07597
508	tr|A0A1R3Y212|A0A1R3Y212_MYCBO	PROBABLE CONSERVED TRANSMEMBRANE PROTEIN OS=Mycobacterium bovis (strain ATCC BAA-935 / AF2122/97) GN=BQ2027_MB2751C PE=4 SV=1	0.36241	0.64835	1.54238
509	tr|A0A0K2HZN5|A0A0K2HZN5_MYCBI	Threonine--tRNA ligase OS=Mycobacterium bovis BCG GN=thrS PE=3 SV=1	0.3628	0.937059	1.06717
510	tr|A0A1A9T888|A0A1A9T888_MYCBI	50S ribosomal protein L10 OS=Mycobacterium bovis GN=rplJ PE=3 SV=1	0.36379	1.2227	0.817861
511	tr|A0A1R3XYF7|A0A1R3XYF7_MYCBO	PROBABLE ENOYL-COA HYDRATASE ECHA11 (ENOYL HYDRASE) (UNSATURATED ACYL-COA HYDRATASE) (CROTONASE) OS=Mycobacterium bovis (strain ATCC BAA-935 / AF2122/97) GN=echA11 PE=4 SV=1	0.36384	1.48246	0.674554
512	tr|A0A083VWZ3|A0A083VWZ3_MYCBI	1-deoxy-D-xylulose 5-phosphate reductoisomerase OS=Mycobacterium bovis GN=dxr PE=3 SV=1	0.36403	0.72935	1.37108
513	tr|A0A1R3Y2P3|A0A1R3Y2P3_MYCBO	Conserved protein OS=Mycobacterium bovis (strain ATCC BAA-935 / AF2122/97) GN=BQ2027_MB2979C PE=4 SV=1	0.36419	0.901479	1.10929
514	tr|A0A1A9T876|A0A1A9T876_MYCBI	50S ribosomal protein L11 OS=Mycobacterium bovis GN=rplK PE=3 SV=1	0.36536	1.07416	0.930957
515	tr|A0A1R3XWG4|A0A1R3XWG4_MYCBO	Conserved protein OS=Mycobacterium bovis (strain ATCC BAA-935 / AF2122/97) GN=BQ2027_MB0822C PE=4 SV=1	0.36645	0.844615	1.18397
516	tr|A0A120IQD8|A0A120IQD8_MYCBI	Mannose-6-phosphate isomerase OS=Mycobacterium bovis BCG GN=RN06_3941 PE=3 SV=1	0.36662	0.795946	1.25637
517	tr|A0A083WA13|A0A083WA13_MYCBI	Glutamate racemase OS=Mycobacterium bovis GN=murI PE=3 SV=1	0.3681	1.25473	0.796983
518	tr|A0A243QLI4|A0A243QLI4_MYCBI	DUF3558 domain-containing protein OS=Mycobacterium bovis GN=B7S04_15040 PE=4 SV=1	0.36849	1.14479	0.873521
519	tr|A0A1R3XWJ5|A0A1R3XWJ5_MYCBO	TRANSCRIPTIONAL REGULATORY PROTEIN OS=Mycobacterium bovis (strain ATCC BAA-935 / AF2122/97) GN=BQ2027_MB0841 PE=4 SV=1	0.3685	0.906351	1.10333
520	tr|A0A1R3XVP0|A0A1R3XVP0_MYCBO	POSSIBLE MCE-FAMILY LIPOPROTEIN LPRK (MCE-FAMILY LIPOPROTEIN MCE1E) OS=Mycobacterium bovis (strain ATCC BAA-935 / AF2122/97) GN=lprK PE=4 SV=1	0.36917	0.856531	1.1675
521	tr|A0A1A9T8C3|A0A1A9T8C3_MYCBI	Elongation factor G OS=Mycobacterium bovis GN=fusA PE=3 SV=1	0.36932	1.13647	0.879921
522	tr|A0A1A9E5S6|A0A1A9E5S6_MYCBI	ATP synthase epsilon chain OS=Mycobacterium bovis GN=atpC PE=3 SV=1	0.37012	1.63983	0.609819
523	tr|A0A0Y1CF74|A0A0Y1CF74_MYCBI	50S ribosomal protein L14 OS=Mycobacterium bovis BCG GN=rplN PE=3 SV=1	0.37026	1.08985	0.917559
524	tr|A0A1R3Y1U8|A0A1R3Y1U8_MYCBO	Possible arabinofuranosyltransferase aftc OS=Mycobacterium bovis (strain ATCC BAA-935 / AF2122/97) GN=aftc PE=4 SV=1	0.37092	0.884129	1.13106
525	tr|A0A0K2HZF0|A0A0K2HZF0_MYCBI	Transcription termination/antitermination protein NusA OS=Mycobacterium bovis BCG GN=nusA PE=3 SV=1	0.37123	0.895884	1.11622
526	tr|A0A1R3XYW1|A0A1R3XYW1_MYCBO	Probable nonspecific lipid-transfer protein OS=Mycobacterium bovis (strain ATCC BAA-935 / AF2122/97) GN=BQ2027_MB1653C PE=4 SV=1	0.37124	1.26822	0.788505
527	tr|A0A1R3Y0U0|A0A1R3Y0U0_MYCBO	Uncharacterized protein OS=Mycobacterium bovis (strain ATCC BAA-935 / AF2122/97) GN=BQ2027_MB2327 PE=4 SV=1	0.37132	1.37639	0.726539
528	tr|A0A1A9ECS7|A0A1A9ECS7_MYCBI	Arylamine N-acetyltransferase OS=Mycobacterium bovis GN=B7S04_19135 PE=4 SV=1	0.37219	0.846767	1.18096
529	tr|A0A1R3XWX5|A0A1R3XWX5_MYCBO	Galactose-1-phosphate uridylyltransferase OS=Mycobacterium bovis (strain ATCC BAA-935 / AF2122/97) GN=galT PE=3 SV=1	0.37256	1.11331	0.89822
530	tr|A0A1R3Y0N3|A0A1R3Y0N3_MYCBO	Possible transcriptional regulatory protein OS=Mycobacterium bovis (strain ATCC BAA-935 / AF2122/97) GN=BQ2027_MB2282C PE=4 SV=1	0.37296	1.3653	0.732438
531	tr|A0A0K2HS65|A0A0K2HS65_MYCBI	UDP-N-acetylenolpyruvoylglucosamine reductase OS=Mycobacterium bovis BCG GN=murB PE=3 SV=1	0.37304	1.20971	0.826644
532	tr|A0A0K2HQY6|A0A0K2HQY6_MYCBI	30S ribosomal protein S18 OS=Mycobacterium bovis BCG GN=rpsR PE=3 SV=1	0.3735	0.669422	1.49383
533	tr|G7R0B6|G7R0B6_MYCBI	Enoyl-CoA hydratase OS=Mycobacterium bovis BCG str. Mexico GN=echA8 PE=3 SV=1	0.37464	0.893612	1.11905
534	tr|A0A0K2HVL5|A0A0K2HVL5_MYCBI	Phosphoribosyl isomerase A OS=Mycobacterium bovis BCG GN=priA PE=3 SV=1	0.37477	0.86665	1.15387
535	tr|A0A109S6G3|A0A109S6G3_MYCBI	Enoyl-CoA hydratase EchA5 OS=Mycobacterium bovis BCG GN=RN06_0837 PE=3 SV=1	0.37533	1.24743	0.801647
536	tr|G7QZ31|G7QZ31_MYCBI	Succinate--CoA ligase [ADP-forming] subunit alpha OS=Mycobacterium bovis BCG str. Mexico GN=sucD PE=3 SV=1	0.37534	0.952511	1.04986
537	tr|A0A1A9ECB0|A0A1A9ECB0_MYCBI	Methyltransferase OS=Mycobacterium bovis GN=B7S04_17990 PE=4 SV=1	0.37564	0.772448	1.29459
538	tr|A0A1R3Y5H4|A0A1R3Y5H4_MYCBO	Esx conserved component ecca1. esx-1 type vii secretion system protein OS=Mycobacterium bovis (strain ATCC BAA-935 / AF2122/97) GN=ecca1 PE=4 SV=1	0.37601	1.11972	0.893076
539	tr|G7QVH7|G7QVH7_MYCBI	Putative oxidoreductase OS=Mycobacterium bovis BCG str. Mexico GN=BCGMEX_2988 PE=4 SV=1	0.37654	1.04599	0.956031
540	tr|A0A0K2HRZ9|A0A0K2HRZ9_MYCBI	60 kDa chaperonin OS=Mycobacterium bovis BCG GN=groL PE=3 SV=1	0.37664	0.907902	1.10144
541	tr|A0A1R3Y017|A0A1R3Y017_MYCBO	Uncharacterized protein OS=Mycobacterium bovis (strain ATCC BAA-935 / AF2122/97) GN=BQ2027_MB2059C PE=4 SV=1	0.37682	1.715	0.583089
542	tr|A0A0Y1CK00|A0A0Y1CK00_MYCBI	Proteasome subunit beta OS=Mycobacterium bovis BCG GN=prcB PE=3 SV=1	0.37938	0.664876	1.50404
543	tr|A0A1R3XXF2|A0A1R3XXF2_MYCBO	Conserved protein OS=Mycobacterium bovis (strain ATCC BAA-935 / AF2122/97) GN=BQ2027_MB1157C PE=4 SV=1	0.3796	0.760841	1.31433
544	tr|A0A1R3XUZ7|A0A1R3XUZ7_MYCBO	POSSIBLE MUCONOLACTONE ISOMERASE OS=Mycobacterium bovis (strain ATCC BAA-935 / AF2122/97) GN=BQ2027_MB0324 PE=4 SV=1	0.38131	1.95548	0.511383
545	tr|A0A1R3Y405|A0A1R3Y405_MYCBO	Probable enoyl-coa hydratase echa18.1 (Enoyl hydrase) (Unsaturated acyl-coa hydratase) (Crotonase) OS=Mycobacterium bovis (strain ATCC BAA-935 / AF2122/97) GN=echA18 PE=3 SV=1	0.38276	0.607354	1.64649
546	tr|A0A1R3XUI9|A0A1R3XUI9_MYCBO	Possible oxidoreductase OS=Mycobacterium bovis (strain ATCC BAA-935 / AF2122/97) GN=BQ2027_MB0166 PE=4 SV=1	0.38291	1.13997	0.877214
547	tr|A0A0H3MCY3|A0A0H3MCY3_MYCBP	Possible conserved lipoprotein OS=Mycobacterium bovis (strain BCG / Pasteur 1173P2) GN=BCG_2608c PE=4 SV=1	0.38394	1.30853	0.764219
548	tr|A0A0K2HYW4|A0A0K2HYW4_MYCBI	Alpha-(1-2)-phosphatidylinositol mannosyltransferase OS=Mycobacterium bovis BCG GN=RN06_3188 PE=4 SV=1	0.38513	0.765381	1.30654
549	tr|A0A0K2I263|A0A0K2I263_MYCBI	Uncharacterized protein OS=Mycobacterium bovis BCG GN=RN06_4177 PE=4 SV=1	0.38594	1.53163	0.652897
550	tr|A0A1R3Y395|A0A1R3Y395_MYCBO	PROBABLE RESPONSE REGULATOR OS=Mycobacterium bovis (strain ATCC BAA-935 / AF2122/97) GN=BQ2027_MB3167 PE=4 SV=1	0.38604	1.3492	0.741181
551	tr|A0A1R3Y3U3|A0A1R3Y3U3_MYCBO	Uncharacterized protein OS=Mycobacterium bovis (strain ATCC BAA-935 / AF2122/97) GN=BQ2027_MB3121C PE=4 SV=1	0.38781	1.12349	0.890084
552	tr|A0A0K2HSW3|A0A0K2HSW3_MYCBI	Phosphomethylpyrimidine synthase OS=Mycobacterium bovis BCG GN=thiC PE=3 SV=1	0.38784	1.21139	0.825501
553	tr|A0A1R3Y1Z5|A0A1R3Y1Z5_MYCBO	Uncharacterized protein OS=Mycobacterium bovis (strain ATCC BAA-935 / AF2122/97) GN=BQ2027_MB2450C PE=4 SV=1	0.38835	2.00262	0.499345
554	tr|A0A1A9E8H6|A0A1A9E8H6_MYCBI	Uncharacterized protein OS=Mycobacterium bovis GN=B7S04_11480 PE=4 SV=1	0.38892	1.07705	0.928464
555	tr|A0A1R3Y3J2|A0A1R3Y3J2_MYCBO	Possible iron-regulated short-chain dehydrogenase/reductase OS=Mycobacterium bovis (strain ATCC BAA-935 / AF2122/97) GN=BQ2027_MB3251 PE=4 SV=1	0.38943	0.963143	1.03827
556	tr|A0A083VTL1|A0A083VTL1_MYCBI	tRNA N6-adenosine threonylcarbamoyltransferase OS=Mycobacterium bovis GN=tsaD PE=3 SV=1	0.39178	0.625999	1.59745
557	tr|A0A1A9ECY1|A0A1A9ECY1_MYCBI	tRNA(Ile)-lysidine synthase OS=Mycobacterium bovis GN=tilS PE=3 SV=1	0.39262	0.668784	1.49525
558	tr|A0A1R3Y5C1|A0A1R3Y5C1_MYCBO	Uncharacterized protein OS=Mycobacterium bovis (strain ATCC BAA-935 / AF2122/97) GN=BQ2027_MB3848 PE=4 SV=1	0.39285	1.31009	0.763307
559	tr|A0A0K2HTT4|A0A0K2HTT4_MYCBI	Enolase OS=Mycobacterium bovis BCG GN=eno PE=3 SV=1	0.39407	1.11364	0.89796
560	tr|A0A1A9T8S2|A0A1A9T8S2_MYCBI	Mycothiol acetyltransferase OS=Mycobacterium bovis GN=mshD PE=3 SV=1	0.39419	1.05508	0.947798
561	tr|A0A0Y1CA09|A0A0Y1CA09_MYCBI	ATP synthase subunit b OS=Mycobacterium bovis BCG GN=atpF PE=3 SV=1	0.3946	0.792592	1.26168
562	tr|A0A1R3XXA8|A0A1R3XXA8_MYCBO	Mycothiol S-conjugate amidase OS=Mycobacterium bovis (strain ATCC BAA-935 / AF2122/97) GN=mca PE=3 SV=1	0.39504	0.89622	1.1158
563	tr|A0A1R3XVB8|A0A1R3XVB8_MYCBO	POSSIBLE METAL CATION TRANSPORTING P-TYPE ATPASE CTPH OS=Mycobacterium bovis (strain ATCC BAA-935 / AF2122/97) GN=ctpH PE=4 SV=1	0.39525	0.697962	1.43274
564	tr|A0A1R3Y406|A0A1R3Y406_MYCBO	POSSIBLE OXIDOREDUCTASE OS=Mycobacterium bovis (strain ATCC BAA-935 / AF2122/97) GN=BQ2027_MB3403C PE=4 SV=1	0.39547	0.790602	1.26486
565	tr|A0A0K2I1X4|A0A0K2I1X4_MYCBI	Lysine--tRNA ligase OS=Mycobacterium bovis BCG GN=lysS PE=3 SV=1	0.3996	1.13165	0.883664
566	tr|A0A0K2HTQ5|A0A0K2HTQ5_MYCBI	50S ribosomal protein L2 OS=Mycobacterium bovis BCG GN=rplB PE=3 SV=1	0.40015	1.09682	0.911728
567	tr|A0A0K2HX63|A0A0K2HX63_MYCBI	Proteasome accessory factor B OS=Mycobacterium bovis BCG GN=RN06_2570 PE=4 SV=1	0.40113	0.90218	1.10843
568	tr|A0A0H3M5J7|A0A0H3M5J7_MYCBP	UDP-N-acetylmuramoyl-L-alanyl-D-glutamate--2,6-diaminopimelate ligase OS=Mycobacterium bovis (strain BCG / Pasteur 1173P2) GN=murE PE=3 SV=1	0.40114	0.845375	1.18291
569	tr|A0A0K2HR26|A0A0K2HR26_MYCBI	Maltokinase OS=Mycobacterium bovis BCG GN=RN06_0161 PE=4 SV=1	0.40148	1.09217	0.915608
570	tr|A0A243R4B3|A0A243R4B3_MYCBI	Dihydrodipicolinate reductase OS=Mycobacterium bovis GN=B7S04_05835 PE=4 SV=1	0.40148	0.634105	1.57703
571	tr|A0A243QRJ3|A0A243QRJ3_MYCBI	Dihydropteroate synthase OS=Mycobacterium bovis GN=B7S04_06630 PE=3 SV=1	0.40161	1.16039	0.861777
572	tr|A0A1R3Y4T6|A0A1R3Y4T6_MYCBO	PROBABLE CONSERVED TRANSMEMBRANE PROTEIN OS=Mycobacterium bovis (strain ATCC BAA-935 / AF2122/97) GN=BQ2027_MB3669 PE=4 SV=1	0.40291	0.885146	1.12976
573	tr|A0A0K2HX99|A0A0K2HX99_MYCBI	3'-phosphoadenosine 5'-phosphate phosphatase OS=Mycobacterium bovis BCG GN=RN06_2613 PE=4 SV=1	0.403	1.34565	0.743134
574	tr|A0A1R3XWI1|A0A1R3XWI1_MYCBO	Conserved protein ssec2 OS=Mycobacterium bovis (strain ATCC BAA-935 / AF2122/97) GN=sseC2 PE=4 SV=1	0.40417	0.856132	1.16804
575	tr|A0A0K2HXL3|A0A0K2HXL3_MYCBI	Uncharacterized protein OS=Mycobacterium bovis BCG GN=RN06_2753 PE=4 SV=1	0.40421	1.13619	0.880136
576	tr|A0A0K2I1Y9|A0A0K2I1Y9_MYCBI	Inorganic pyrophosphatase OS=Mycobacterium bovis BCG GN=ppa PE=3 SV=1	0.40434	0.464695	2.15195
577	tr|A0A0K2HWF8|A0A0K2HWF8_MYCBI	Uncharacterized protein OS=Mycobacterium bovis BCG GN=RN06_2321 PE=4 SV=1	0.40494	0.700589	1.42737
578	tr|A0A0H3M2S5|A0A0H3M2S5_MYCBP	Possible ATP dependant DNA ligase OS=Mycobacterium bovis (strain BCG / Pasteur 1173P2) GN=BCG_0992 PE=4 SV=1	0.40532	1.44588	0.691621
579	tr|A0A1R3Y555|A0A1R3Y555_MYCBO	Uncharacterized protein OS=Mycobacterium bovis (strain ATCC BAA-935 / AF2122/97) GN=BQ2027_MB3794 PE=4 SV=1	0.40768	0.763494	1.30977
580	tr|A0A1A9E8M0|A0A1A9E8M0_MYCBI	Uncharacterized protein OS=Mycobacterium bovis GN=Mb1595_p2495 PE=4 SV=1	0.40844	0.903142	1.10725
581	tr|A0A0K2HWH7|A0A0K2HWH7_MYCBI	Protein translocase subunit SecA OS=Mycobacterium bovis BCG GN=secA PE=3 SV=1	0.40877	1.07725	0.92829
582	tr|A0A0K2HWF3|A0A0K2HWF3_MYCBI	Reductase OS=Mycobacterium bovis BCG GN=RN06_2316 PE=4 SV=1	0.40886	0.842749	1.18659
583	tr|G7QXS9|G7QXS9_MYCBI	Sulfurtransferase OS=Mycobacterium bovis BCG str. Mexico GN=cysA2 PE=4 SV=1	0.40984	1.06625	0.937863
584	tr|A0A0K2I3F9|A0A0K2I3F9_MYCBI	Serine--tRNA ligase OS=Mycobacterium bovis BCG GN=serS PE=3 SV=1	0.41008	0.843242	1.1859
585	tr|A0A109SAC9|A0A109SAC9_MYCBI	Bifunctional protein FolD OS=Mycobacterium bovis BCG GN=folD PE=3 SV=1	0.41128	0.804859	1.24245
586	tr|A0A0H3M6K7|A0A0H3M6K7_MYCBP	Acetylornithine aminotransferase OS=Mycobacterium bovis (strain BCG / Pasteur 1173P2) GN=argD PE=3 SV=1	0.4113	0.908619	1.10057
587	tr|A0A1R3XVE6|A0A1R3XVE6_MYCBO	Probable short-chain type oxidoreductase OS=Mycobacterium bovis (strain ATCC BAA-935 / AF2122/97) GN=BQ2027_MB0494C PE=3 SV=1	0.41273	0.883871	1.13139
588	tr|A0A1R3XW08|A0A1R3XW08_MYCBO	Ribonuclease VapC OS=Mycobacterium bovis (strain ATCC BAA-935 / AF2122/97) GN=vapc2 PE=3 SV=1	0.41307	1.22825	0.814166
589	tr|A0A1R3XWA4|A0A1R3XWA4_MYCBO	POSSIBLE CONSERVED SECRETED PROTEIN OS=Mycobacterium bovis (strain ATCC BAA-935 / AF2122/97) GN=BQ2027_MB0390C PE=4 SV=1	0.41324	0.907256	1.10222
590	tr|A0A109S7W9|A0A109S7W9_MYCBI	Lipoprotein LppD OS=Mycobacterium bovis BCG GN=RN06_2352 PE=4 SV=1	0.41404	1.28096	0.780667
591	tr|A0A0H3MCI8|A0A0H3MCI8_MYCBP	Homoserine dehydrogenase OS=Mycobacterium bovis (strain BCG / Pasteur 1173P2) GN=thrA PE=3 SV=1	0.41558	0.909247	1.09981
592	tr|A0A243QXV6|A0A243QXV6_MYCBI	Polyketide synthase OS=Mycobacterium bovis GN=B7S04_15760 PE=4 SV=1	0.41564	1.06438	0.939514
593	tr|A0A1R3XWU8|A0A1R3XWU8_MYCBO	Uncharacterized protein OS=Mycobacterium bovis (strain ATCC BAA-935 / AF2122/97) GN=BQ2027_MB0949C PE=4 SV=1	0.41575	0.928842	1.07661
594	tr|A0A243QRG2|A0A243QRG2_MYCBI	Phosphoserine aminotransferase OS=Mycobacterium bovis GN=serC PE=3 SV=1	0.4159	0.929619	1.07571
595	tr|A0A0K2HXM9|A0A0K2HXM9_MYCBI	Acyl carrier protein OS=Mycobacterium bovis BCG GN=acpP PE=3 SV=1	0.41593	0.715423	1.39777
596	tr|A0A0H3MF71|A0A0H3MF71_MYCBP	Sulfurtransferase OS=Mycobacterium bovis (strain BCG / Pasteur 1173P2) GN=sseB PE=4 SV=1	0.41635	0.893862	1.11874
597	tr|A0A1A9E791|A0A1A9E791_MYCBI	ESAT-6-like protein OS=Mycobacterium bovis GN=B7S04_09635 PE=3 SV=1	0.41655	1.88682	0.529993
598	tr|A0A0H3M7G6|A0A0H3M7G6_MYCBP	Uncharacterized protein OS=Mycobacterium bovis (strain BCG / Pasteur 1173P2) GN=BCG_2022c PE=3 SV=1	0.41688	0.878411	1.13842
599	tr|A0A1A9EAZ0|A0A1A9EAZ0_MYCBI	Ketol-acid reductoisomerase (NADP(+)) OS=Mycobacterium bovis GN=ilvC PE=3 SV=1	0.41912	1.09309	0.91484
600	tr|A0A1R3Y309|A0A1R3Y309_MYCBO	Conserved protein OS=Mycobacterium bovis (strain ATCC BAA-935 / AF2122/97) GN=BQ2027_MB2342C PE=4 SV=1	0.41929	0.897518	1.11418
601	tr|A0A0H3ME32|A0A0H3ME32_MYCBP	NADH-quinone oxidoreductase subunit F OS=Mycobacterium bovis (strain BCG / Pasteur 1173P2) GN=nuoF PE=3 SV=1	0.4198	1.04645	0.955616
602	tr|A0A1R3Y031|A0A1R3Y031_MYCBO	Conserved transmembrane protein OS=Mycobacterium bovis (strain ATCC BAA-935 / AF2122/97) GN=BQ2027_MB2063C PE=4 SV=1	0.42045	1.90556	0.52478
603	tr|A0A243QXP2|A0A243QXP2_MYCBI	3-oxoacyl-ACP reductase OS=Mycobacterium bovis GN=B7S04_15345 PE=4 SV=1	0.42108	1.15286	0.86741
604	tr|A0A109S8P0|A0A109S8P0_MYCBI	Uncharacterized protein OS=Mycobacterium bovis BCG GN=RN06_3019 PE=4 SV=1	0.42283	0.816305	1.22503
605	tr|A0A1R3XWH2|A0A1R3XWH2_MYCBO	29 kDa ANTIGEN CFP29 OS=Mycobacterium bovis (strain ATCC BAA-935 / AF2122/97) GN=cfp29 PE=4 SV=1	0.42294	0.878462	1.13835
606	tr|A0A243QJS7|A0A243QJS7_MYCBI	CoA ester lyase OS=Mycobacterium bovis GN=B7S04_16550 PE=3 SV=1	0.4249	0.945138	1.05805
607	tr|A0A1R3XVB0|A0A1R3XVB0_MYCBO	Gcn5-related n-acetyltransferase OS=Mycobacterium bovis (strain ATCC BAA-935 / AF2122/97) GN=BQ2027_MB0436C PE=4 SV=1	0.42504	1.19978	0.833483
608	tr|A0A1R3Y200|A0A1R3Y200_MYCBO	Hypoxic response protein 1 hrp1 OS=Mycobacterium bovis (strain ATCC BAA-935 / AF2122/97) GN=hrp1 PE=4 SV=1	0.42519	0.738258	1.35454
609	tr|A0A109S9W1|A0A109S9W1_MYCBI	Dioxygenase OS=Mycobacterium bovis BCG GN=RN06_3826 PE=4 SV=1	0.42555	1.16302	0.859828
610	tr|A0A1A9EA08|A0A1A9EA08_MYCBI	Deoxyuridine 5'-triphosphate nucleotidohydrolase OS=Mycobacterium bovis GN=dut PE=3 SV=1	0.42721	0.677074	1.47694
611	tr|A0A1A9T691|A0A1A9T691_MYCBI	Uncharacterized protein OS=Mycobacterium bovis GN=B7S04_00160 PE=4 SV=1	0.42732	1.39394	0.717393
612	tr|A0A1R3XVC5|A0A1R3XVC5_MYCBO	PUTATIVE CONSERVED ATPASE OS=Mycobacterium bovis (strain ATCC BAA-935 / AF2122/97) GN=BQ2027_MB0443C PE=3 SV=1	0.42764	0.971464	1.02937
613	tr|A0A0K2HV93|A0A0K2HV93_MYCBI	Methionyl-tRNA formyltransferase OS=Mycobacterium bovis BCG GN=fmt PE=3 SV=1	0.4277	1.43383	0.697432
614	tr|A0A0K2HS89|A0A0K2HS89_MYCBI	Cyclopropane mycolic acid synthase OS=Mycobacterium bovis BCG GN=RN06_0619 PE=4 SV=1	0.42772	1.11167	0.899544
615	tr|A0A1R3XUQ6|A0A1R3XUQ6_MYCBO	PROBABLE ACYL-COA DEHYDROGENASE FADE4 OS=Mycobacterium bovis (strain ATCC BAA-935 / AF2122/97) GN=fadE4 PE=4 SV=1	0.42776	0.876572	1.14081
616	tr|A0A0K2HVC1|A0A0K2HVC1_MYCBI	Enoyl-[acyl-carrier-protein] reductase [NADH] OS=Mycobacterium bovis BCG GN=RN06_1841 PE=3 SV=1	0.42797	1.08044	0.925547
617	tr|A0A0K2HZ09|A0A0K2HZ09_MYCBI	Iron-dependent repressor and activator IdeR OS=Mycobacterium bovis BCG GN=RN06_3284 PE=4 SV=1	0.42868	1.25665	0.795769
618	tr|A0A243QXL3|A0A243QXL3_MYCBI	Adenylyltransferase/sulfurtransferase MoeZ OS=Mycobacterium bovis GN=B7S04_17265 PE=4 SV=1	0.42887	1.11506	0.896817
619	tr|A0A1R3Y4F3|A0A1R3Y4F3_MYCBO	PROBABLE ACETYL-COA ACETYLTRANSFERASE FADA5 (ACETOACETYL-COA THIOLASE) OS=Mycobacterium bovis (strain ATCC BAA-935 / AF2122/97) GN=fadA5 PE=3 SV=1	0.42891	1.385	0.722021
620	tr|A0A0K2I007|A0A0K2I007_MYCBI	Secreted protein OS=Mycobacterium bovis BCG GN=RN06_3680 PE=4 SV=1	0.4293	1.35467	0.738188
621	tr|A0A1R3Y5G9|A0A1R3Y5G9_MYCBO	POSSIBLE ACYL-COA DEHYDROGENASE FADE36 OS=Mycobacterium bovis (strain ATCC BAA-935 / AF2122/97) GN=fadE36 PE=4 SV=1	0.43048	1.13361	0.882136
622	tr|A0A0Y1BAH4|A0A0Y1BAH4_MYCBI	Mce family protein Mce1A OS=Mycobacterium bovis BCG GN=RN06_0213 PE=4 SV=1	0.4309	1.38764	0.720647
623	tr|A0A0K2HW00|A0A0K2HW00_MYCBI	Riboflavin biosynthesis protein RibBA OS=Mycobacterium bovis BCG GN=ribBA PE=3 SV=1	0.43138	1.09911	0.909826
624	tr|A0A1R3XVX7|A0A1R3XVX7_MYCBO	Uncharacterized protein OS=Mycobacterium bovis (strain ATCC BAA-935 / AF2122/97) GN=BQ2027_MB0278C PE=4 SV=1	0.43206	0.863335	1.1583
625	tr|A0A1A9EAU3|A0A1A9EAU3_MYCBI	Uncharacterized protein OS=Mycobacterium bovis GN=B7S04_15715 PE=4 SV=1	0.43214	0.739444	1.35237
626	tr|A0A083WIG5|A0A083WIG5_MYCBI	S-adenosyl-L-methionine-dependent methyltransferase OS=Mycobacterium bovis GN=B7S04_04505 PE=3 SV=1	0.43372	0.817848	1.22272
627	tr|A0A1R3Y3F4|A0A1R3Y3F4_MYCBO	PROBABLE TRANSCRIPTIONAL REGULATORY PROTEIN (PROBABLY TETR-FAMILY) OS=Mycobacterium bovis (strain ATCC BAA-935 / AF2122/97) GN=BQ2027_MB3233 PE=4 SV=1	0.43421	1.16475	0.858553
628	tr|A0A1R3XVM2|A0A1R3XVM2_MYCBO	PROBABLE UDP-GLUCOSE 4-EPIMERASE GALE3 (GALACTOWALDENASE) (UDP-GALACTOSE 4-EPIMERASE) (URIDINE DIPHOSPHATE GALACTOSE 4-EPIMERASE) (URIDINE DIPHOSPHO-GALACTOSE 4-EPIMERASE) OS=Mycobacterium bovis (strain ATCC BAA-935 / AF2122/97) GN=galE3 PE=4 SV=1	0.43467	1.53713	0.650561
629	tr|A0A243QU60|A0A243QU60_MYCBI	Dehydrogenase/reductase OS=Mycobacterium bovis GN=B7S04_01790 PE=4 SV=1	0.43584	0.741097	1.34935
630	tr|A0A0K2HXK0|A0A0K2HXK0_MYCBI	Uncharacterized protein OS=Mycobacterium bovis BCG GN=RN06_2736 PE=4 SV=1	0.43602	0.939753	1.06411
631	tr|A0A0Y1AVX9|A0A0Y1AVX9_MYCBI	Mce family protein Mce1F OS=Mycobacterium bovis BCG GN=RN06_0219 PE=4 SV=1	0.43641	0.808675	1.23659
632	tr|A0A1R3Y3K3|A0A1R3Y3K3_MYCBO	PROBABLE MANNOSE-6-PHOSPHATE ISOMERASE MANA (PHOSPHOMANNOSE ISOMERASE) (PHOSPHOMANNOISOMERASE) (PMI) (PHOSPHOHEXOISOMERASE) (PHOSPHOHEXOMUTASE) OS=Mycobacterium bovis (strain ATCC BAA-935 / AF2122/97) GN=manA PE=3 SV=1	0.43654	0.904483	1.1056
633	tr|A0A0H3MBU2|A0A0H3MBU2_MYCBP	Cell division protein FtsZ OS=Mycobacterium bovis (strain BCG / Pasteur 1173P2) GN=ftsZ PE=3 SV=1	0.43723	1.05479	0.948058
634	tr|A0A1R3XU92|A0A1R3XU92_MYCBO	Uncharacterized protein OS=Mycobacterium bovis (strain ATCC BAA-935 / AF2122/97) GN=BQ2027_MB0083 PE=4 SV=1	0.43773	0.706969	1.41449
635	tr|A0A0K2HUJ1|A0A0K2HUJ1_MYCBI	Chorismate mutase OS=Mycobacterium bovis BCG GN=RN06_1177 PE=4 SV=1	0.43787	1.48259	0.674495
636	tr|A0A1A9E5Q5|A0A1A9E5Q5_MYCBI	Uncharacterized protein OS=Mycobacterium bovis GN=B7S04_06950 PE=4 SV=1	0.43794	1.07359	0.931452
637	tr|A0A1R3XWY5|A0A1R3XWY5_MYCBO	Phosphoribosylglycinamide formyltransferase OS=Mycobacterium bovis (strain ATCC BAA-935 / AF2122/97) GN=purN PE=3 SV=1	0.43907	1.24574	0.802739
638	tr|A0A083W245|A0A083W245_MYCBI	Uncharacterized protein OS=Mycobacterium bovis GN=Mb1595_p2863 PE=4 SV=1	0.43939	1.39634	0.716156
639	tr|A0A0K2HSY6|A0A0K2HSY6_MYCBI	50S ribosomal protein L15 OS=Mycobacterium bovis BCG GN=rplO PE=3 SV=1	0.44004	1.12646	0.887738
640	tr|G7QYD1|G7QYD1_MYCBI	Acyl-CoA acetyltransferase OS=Mycobacterium bovis BCG str. Mexico GN=fadA PE=3 SV=1	0.44047	0.964085	1.03725
641	tr|A0A1R3Y0E8|A0A1R3Y0E8_MYCBO	Conserved protein OS=Mycobacterium bovis (strain ATCC BAA-935 / AF2122/97) GN=BQ2027_MB2159C PE=4 SV=1	0.44071	0.190926	5.23764
642	tr|A0A1R3XYI2|A0A1R3XYI2_MYCBO	Conserved protein OS=Mycobacterium bovis (strain ATCC BAA-935 / AF2122/97) GN=BQ2027_MB1525 PE=4 SV=1	0.44114	1.10928	0.901489
643	tr|A0A1R3Y3R3|A0A1R3Y3R3_MYCBO	PROBABLE CONSERVED ATP-BINDING PROTEIN ABC TRANSPORTER OS=Mycobacterium bovis (strain ATCC BAA-935 / AF2122/97) GN=BQ2027_MB3220 PE=4 SV=1	0.44135	1.10944	0.901356
644	tr|A0A1A9EAT7|A0A1A9EAT7_MYCBI	Lipoprotein LppX OS=Mycobacterium bovis GN=B7S04_15815 PE=4 SV=1	0.4414	0.935873	1.06852
645	tr|A0A1A9E5Z5|A0A1A9E5Z5_MYCBI	LLM class F420-dependent oxidoreductase OS=Mycobacterium bovis GN=B7S04_07480 PE=4 SV=1	0.44436	1.2053	0.829671
646	tr|G8FRU6|G8FRU6_MYCBI	60 kDa chaperonin OS=Mycobacterium bovis BCG str. Mexico GN=groEL2 PE=3 SV=1	0.44474	1.07758	0.928009
647	tr|A0A1R3Y3I2|A0A1R3Y3I2_MYCBO	PROBABLE ISOCHORISMATE SYNTHASE ENTC (ISOCHORISMATE HYDROXYMUTASE) (ENTEROCHELIN BIOSYNTHESIS) OS=Mycobacterium bovis (strain ATCC BAA-935 / AF2122/97) GN=entC PE=4 SV=1	0.445	1.02767	0.973079
648	tr|A0A0K2I3A3|A0A0K2I3A3_MYCBI	Uncharacterized protein OS=Mycobacterium bovis BCG GN=RN06_4611 PE=4 SV=1	0.44508	1.32348	0.755584
649	tr|A0A243R0E0|A0A243R0E0_MYCBI	Glycerol-3-phosphate acyltransferase OS=Mycobacterium bovis GN=plsB PE=3 SV=1	0.4455	1.23226	0.811516
650	tr|A0A1R3Y3S2|A0A1R3Y3S2_MYCBO	Probable amidohydrolase amib1 (Aminohydrolase) OS=Mycobacterium bovis (strain ATCC BAA-935 / AF2122/97) GN=amiB1 PE=4 SV=1	0.44673	0.873455	1.14488
651	tr|A0A1R3XU15|A0A1R3XU15_MYCBO	DNA gyrase subunit B OS=Mycobacterium bovis (strain ATCC BAA-935 / AF2122/97) GN=gyrB PE=3 SV=1	0.44735	1.0474	0.954744
652	tr|A0A1R3XYR5|A0A1R3XYR5_MYCBO	Uncharacterized protein OS=Mycobacterium bovis (strain ATCC BAA-935 / AF2122/97) GN=BQ2027_MB1618C PE=4 SV=1	0.44798	0.66395	1.50614
653	tr|A0A1A9T6B8|A0A1A9T6B8_MYCBI	30S ribosomal protein S6 OS=Mycobacterium bovis GN=rpsF PE=3 SV=1	0.44835	1.1154	0.896537
654	tr|A0A109S636|A0A109S636_MYCBI	Iron-sulfur-binding reductase OS=Mycobacterium bovis BCG GN=RN06_0418 PE=4 SV=1	0.44851	0.893537	1.11915
655	tr|A0A0H3M6D1|A0A0H3M6D1_MYCBP	L-threonine dehydratase OS=Mycobacterium bovis (strain BCG / Pasteur 1173P2) GN=ilvA PE=3 SV=1	0.44868	0.771937	1.29544
656	tr|A0A0K2HYM8|A0A0K2HYM8_MYCBI	Histidine--tRNA ligase OS=Mycobacterium bovis BCG GN=hisS PE=3 SV=1	0.44904	1.385	0.72202
657	tr|G7QVR6|G7QVR6_MYCBI	Putative 27 kDa antigen OS=Mycobacterium bovis BCG str. Mexico GN=cfp30B PE=4 SV=1	0.44947	0.980257	1.02014
658	tr|A0A1A9ED10|A0A1A9ED10_MYCBI	Acetaldehyde dehydrogenase OS=Mycobacterium bovis GN=B7S04_18975 PE=3 SV=1	0.45012	0.889714	1.12396
659	tr|A0A0K2HUZ4|A0A0K2HUZ4_MYCBI	Carbamoyl-phosphate synthase small chain OS=Mycobacterium bovis BCG GN=carA PE=3 SV=1	0.45042	0.91914	1.08797
660	tr|A0A1R3Y020|A0A1R3Y020_MYCBO	Universal stress protein family protein OS=Mycobacterium bovis (strain ATCC BAA-935 / AF2122/97) GN=BQ2027_MB2053C PE=3 SV=1	0.45061	0.899151	1.11216
661	tr|A0A0H3M1L8|A0A0H3M1L8_MYCBP	Possible exported protein OS=Mycobacterium bovis (strain BCG / Pasteur 1173P2) GN=BCG_0240 PE=4 SV=1	0.45132	0.838175	1.19307
662	tr|A0A1R3Y5Q3|A0A1R3Y5Q3_MYCBO	Esx-1 secretion-associated protein espe OS=Mycobacterium bovis (strain ATCC BAA-935 / AF2122/97) GN=espe PE=4 SV=1	0.45177	0.704184	1.42008
663	tr|A0A0H3MAR7|A0A0H3MAR7_MYCBP	Two component sensory transduction transcriptional regulatory protein mtrA OS=Mycobacterium bovis (strain BCG / Pasteur 1173P2) GN=mtrA PE=4 SV=1	0.45262	0.885171	1.12973
664	tr|A0A0H3MCS9|A0A0H3MCS9_MYCBP	Coenzyme A biosynthesis bifunctional protein CoaBC OS=Mycobacterium bovis (strain BCG / Pasteur 1173P2) GN=dfp PE=3 SV=1	0.45325	1.04998	0.9524
665	tr|A0A1R3XUJ6|A0A1R3XUJ6_MYCBO	PROBABLE CONSERVED MCE ASSOCIATED PROTEIN OS=Mycobacterium bovis (strain ATCC BAA-935 / AF2122/97) GN=BQ2027_MB0183 PE=4 SV=1	0.45397	0.910061	1.09883
666	tr|A0A0K2HTT1|A0A0K2HTT1_MYCBI	Bifunctional protein GlmU OS=Mycobacterium bovis BCG GN=glmU PE=3 SV=1	0.45428	1.07352	0.931513
667	tr|A0A0Y1CAA1|A0A0Y1CAA1_MYCBI	Lipoprotein LprG OS=Mycobacterium bovis BCG GN=RN06_1747 PE=4 SV=1	0.45561	0.861885	1.16025
668	tr|A0A0K2HUW7|A0A0K2HUW7_MYCBI	1,4-alpha-glucan branching enzyme GlgB OS=Mycobacterium bovis BCG GN=glgB PE=3 SV=1	0.45668	1.26908	0.787969
669	tr|A0A0K2I0T0|A0A0K2I0T0_MYCBI	Manganese/zinc-exporting P-type ATPase OS=Mycobacterium bovis BCG GN=RN06_3957 PE=3 SV=1	0.45695	0.321803	3.10749
670	tr|A0A1R3Y4J2|A0A1R3Y4J2_MYCBO	PROBABLE ACYL-COA DEHYDROGENASE FADE33 OS=Mycobacterium bovis (strain ATCC BAA-935 / AF2122/97) GN=fadE33 PE=4 SV=1	0.45708	1.41418	0.707121
671	tr|A0A1R3Y276|A0A1R3Y276_MYCBO	Apolipoprotein N-acyltransferase OS=Mycobacterium bovis (strain ATCC BAA-935 / AF2122/97) GN=ppm1 PE=3 SV=1	0.4571	1.11735	0.894975
672	tr|A0A0K2HVK5|A0A0K2HVK5_MYCBI	Imidazole glycerol phosphate synthase subunit HisH OS=Mycobacterium bovis BCG GN=hisH PE=3 SV=1	0.45861	0.86344	1.15816
673	tr|A0A1A9EAF9|A0A1A9EAF9_MYCBI	Flavin-dependent thymidylate synthase OS=Mycobacterium bovis GN=thyX PE=3 SV=1	0.45863	0.623046	1.60502
674	tr|A0A1R3Y5B4|A0A1R3Y5B4_MYCBO	Probable conserved membrane protein OS=Mycobacterium bovis (strain ATCC BAA-935 / AF2122/97) GN=BQ2027_MB3832C PE=4 SV=1	0.45866	1.39293	0.717911
675	tr|A0A0H3MFH1|A0A0H3MFH1_MYCBP	Uncharacterized protein OS=Mycobacterium bovis (strain BCG / Pasteur 1173P2) GN=BCG_2427c PE=4 SV=1	0.46025	1.15408	0.866489
676	tr|A0A1R3Y1X2|A0A1R3Y1X2_MYCBO	Conserved alanine and glycine and valine rich protein OS=Mycobacterium bovis (strain ATCC BAA-935 / AF2122/97) GN=BQ2027_MB2715C PE=4 SV=1	0.46041	0.718169	1.39243
677	tr|A0A243QTA2|A0A243QTA2_MYCBI	Transporter MmpL4 OS=Mycobacterium bovis GN=B7S04_02410 PE=4 SV=1	0.46099	0.872273	1.14643
678	tr|A0A1A9EBF5|A0A1A9EBF5_MYCBI	NADH-quinone oxidoreductase subunit I OS=Mycobacterium bovis GN=nuoI PE=3 SV=1	0.46238	0.857987	1.16552
679	tr|A0A1R3XWZ0|A0A1R3XWZ0_MYCBO	Probable serine protease pepd (Serine proteinase) (Mtb32b) OS=Mycobacterium bovis (strain ATCC BAA-935 / AF2122/97) GN=pepd PE=4 SV=1	0.4625	1.17519	0.850927
680	tr|A0A083VTZ2|A0A083VTZ2_MYCBI	30S ribosomal protein S11 OS=Mycobacterium bovis GN=rpsK PE=3 SV=1	0.46263	1.14261	0.875186
681	tr|A0A1A9E8K4|A0A1A9E8K4_MYCBI	Pyruvate dehydrogenase E1 component OS=Mycobacterium bovis GN=B7S04_12030 PE=4 SV=1	0.46309	0.939896	1.06395
682	tr|A0A0K2HWV7|A0A0K2HWV7_MYCBI	Uncharacterized protein OS=Mycobacterium bovis BCG GN=RN06_2451 PE=4 SV=1	0.46324	1.20477	0.830036
683	tr|A0A0K2HSX4|A0A0K2HSX4_MYCBI	30S ribosomal protein S12 OS=Mycobacterium bovis BCG GN=rpsL PE=3 SV=1	0.46332	1.70069	0.587995
684	tr|A0A0K2HUD8|A0A0K2HUD8_MYCBI	5-methyltetrahydropteroyltriglutamate--homocysteine methyltransferase OS=Mycobacterium bovis BCG GN=metE PE=3 SV=1	0.46341	1.08384	0.922648
685	tr|A0A1R3Y1A2|A0A1R3Y1A2_MYCBO	Conserved protein OS=Mycobacterium bovis (strain ATCC BAA-935 / AF2122/97) GN=BQ2027_MB2502C PE=4 SV=1	0.46461	0.694378	1.44014
686	tr|A0A1R3XYH3|A0A1R3XYH3_MYCBO	PROBABLE TRANSCRIPTIONAL REGULATORY PROTEIN MOXR1 OS=Mycobacterium bovis (strain ATCC BAA-935 / AF2122/97) GN=moxR1 PE=4 SV=1	0.46729	1.10754	0.902906
687	tr|A0A243QJQ6|A0A243QJQ6_MYCBI	DNA-binding protein HU OS=Mycobacterium bovis GN=B7S04_16045 PE=3 SV=1	0.46845	0.729937	1.36998
688	tr|A0A1R3Y1V9|A0A1R3Y1V9_MYCBO	Conserved protein OS=Mycobacterium bovis (strain ATCC BAA-935 / AF2122/97) GN=BQ2027_MB2702 PE=4 SV=1	0.46857	1.44301	0.692998
689	tr|A0A0Y1BII3|A0A0Y1BII3_MYCBI	Lysophospholipase OS=Mycobacterium bovis BCG GN=RN06_0230 PE=4 SV=1	0.46884	0.864905	1.1562
690	tr|A0A1R3XX78|A0A1R3XX78_MYCBO	Uncharacterized protein OS=Mycobacterium bovis (strain ATCC BAA-935 / AF2122/97) GN=BQ2027_MB1089 PE=4 SV=1	0.46916	0.787557	1.26975
691	tr|A0A1A9E5P0|A0A1A9E5P0_MYCBI	Lipoprotein LprB OS=Mycobacterium bovis GN=B7S04_06975 PE=4 SV=1	0.46937	0.908684	1.10049
692	tr|A0A1R3Y2A8|A0A1R3Y2A8_MYCBO	CONSERVED HYPOTHETICAL ALANINE RICH PROTEIN OS=Mycobacterium bovis (strain ATCC BAA-935 / AF2122/97) GN=BQ2027_MB2700 PE=4 SV=1	0.46966	0.691409	1.44632
693	tr|A0A0K2HUN5|A0A0K2HUN5_MYCBI	Arginine deiminase OS=Mycobacterium bovis BCG GN=arcA PE=3 SV=1	0.46967	1.20244	0.831645
694	tr|A0A1A9E6V9|A0A1A9E6V9_MYCBI	Phenylalanine--tRNA ligase alpha subunit OS=Mycobacterium bovis GN=pheS PE=3 SV=1	0.47029	1.11413	0.897557
695	tr|A0A0K2I1X5|A0A0K2I1X5_MYCBI	Pantothenate synthetase OS=Mycobacterium bovis BCG GN=panC PE=3 SV=1	0.47052	1.76523	0.5665
696	tr|A0A109S8E5|A0A109S8E5_MYCBI	Glycerol-3-phosphate dehydrogenase OS=Mycobacterium bovis BCG GN=RN06_2761 PE=3 SV=1	0.4713	0.665962	1.50159
697	tr|A0A0H3MF09|A0A0H3MF09_MYCBP	Uncharacterized protein OS=Mycobacterium bovis (strain BCG / Pasteur 1173P2) GN=BCG_2228 PE=4 SV=1	0.47324	1.11364	0.897953
698	tr|A0A109S789|A0A109S789_MYCBI	Transferase OS=Mycobacterium bovis BCG GN=RN06_1710 PE=4 SV=1	0.47354	0.892015	1.12106
699	tr|A0A1R3Y6K4|A0A1R3Y6K4_MYCBO	Conserved protein OS=Mycobacterium bovis (strain ATCC BAA-935 / AF2122/97) GN=BQ2027_MB3746 PE=4 SV=1	0.47459	1.10928	0.901484
700	tr|A0A1R3XWE3|A0A1R3XWE3_MYCBO	PROBABLE METHYLMALONATE-SEMIALDEHYDE DEHYDROGENASE MMSA (METHYLMALONIC ACID SEMIALDEHYDE DEHYDROGENASE) (MMSDH) OS=Mycobacterium bovis (strain ATCC BAA-935 / AF2122/97) GN=mmsA PE=4 SV=1	0.47476	0.902027	1.10861
701	tr|A0A1R3XX15|A0A1R3XX15_MYCBO	Uncharacterized protein OS=Mycobacterium bovis (strain ATCC BAA-935 / AF2122/97) GN=moaB2 PE=4 SV=1	0.47537	0.934337	1.07028
702	tr|A0A1R3XW80|A0A1R3XW80_MYCBO	POSSIBLE PEROXIDASE BPOC (NON-HAEM PEROXIDASE) OS=Mycobacterium bovis (strain ATCC BAA-935 / AF2122/97) GN=bpoC PE=4 SV=1	0.4754	1.15161	0.868347
703	tr|A0A0H3M1S9|A0A0H3M1S9_MYCBP	Uncharacterized protein OS=Mycobacterium bovis (strain BCG / Pasteur 1173P2) GN=BCG_0540 PE=4 SV=1	0.47669	0.880751	1.13539
704	tr|A0A0K2HXK9|A0A0K2HXK9_MYCBI	Adenosine kinase OS=Mycobacterium bovis BCG GN=RN06_2703 PE=4 SV=1	0.47724	1.12608	0.888037
705	tr|A0A0Y1C9A4|A0A0Y1C9A4_MYCBI	Pantothenate kinase OS=Mycobacterium bovis BCG GN=coaA PE=3 SV=1	0.47786	1.41881	0.704817
706	tr|A0A1R3XYW3|A0A1R3XYW3_MYCBO	30s ribosomal protein s1 rpsa OS=Mycobacterium bovis (strain ATCC BAA-935 / AF2122/97) GN=rpsA PE=4 SV=1	0.47835	1.09416	0.913946
707	tr|A0A0H3MA94|A0A0H3MA94_MYCBP	Probable riboflavin synthase alpha chain ribC OS=Mycobacterium bovis (strain BCG / Pasteur 1173P2) GN=ribC PE=4 SV=1	0.479	1.15905	0.862776
708	tr|A0A1R3XVU6|A0A1R3XVU6_MYCBO	PROBABLE 3-OXOACYL-[ACYL-CARRIER PROTEIN] REDUCTASE FABG4 (3-KETOACYL-ACYL CARRIER PROTEIN REDUCTASE) OS=Mycobacterium bovis (strain ATCC BAA-935 / AF2122/97) GN=fabG4 PE=4 SV=1	0.47925	1.03436	0.966779
709	tr|A0A1A9E9N7|A0A1A9E9N7_MYCBI	Aspartate--tRNA(Asp/Asn) ligase OS=Mycobacterium bovis GN=aspS PE=3 SV=1	0.4808	1.08253	0.923766
710	tr|A0A0K2HS27|A0A0K2HS27_MYCBI	Uncharacterized protein OS=Mycobacterium bovis BCG GN=RN06_0593 PE=4 SV=1	0.48151	1.82935	0.546643
711	tr|A0A0H3M9R5|A0A0H3M9R5_MYCBP	Glycerol kinase OS=Mycobacterium bovis (strain BCG / Pasteur 1173P2) GN=glpK PE=3 SV=1	0.48231	1.11637	0.895763
712	tr|A0A0H3MC20|A0A0H3MC20_MYCBP	Polyketide synthase pks13 OS=Mycobacterium bovis (strain BCG / Pasteur 1173P2) GN=pks13 PE=4 SV=1	0.4835	1.06125	0.942281
713	tr|A0A0K2HX80|A0A0K2HX80_MYCBI	Acetolactate synthase large subunit IlvG OS=Mycobacterium bovis BCG GN=RN06_2257 PE=3 SV=1	0.48547	1.10311	0.90653
714	tr|A0A1R3XUX8|A0A1R3XUX8_MYCBO	PROBABLE ACETYL-COA ACYLTRANSFERASE FADA2 (3-KETOACYL-COA THIOLASE) (BETA-KETOTHIOLASE) OS=Mycobacterium bovis (strain ATCC BAA-935 / AF2122/97) GN=fadA2 PE=3 SV=1	0.48584	1.02069	0.979726
715	tr|A0A243QW54|A0A243QW54_MYCBI	Uncharacterized protein OS=Mycobacterium bovis GN=B7S04_19250 PE=4 SV=1	0.48738	0.647357	1.54474
716	tr|A0A1R3Y4Q7|A0A1R3Y4Q7_MYCBO	Possible transferase (Possibly glycosyltransferase) OS=Mycobacterium bovis (strain ATCC BAA-935 / AF2122/97) GN=BQ2027_MB3655 PE=4 SV=1	0.48787	1.07975	0.926143
717	tr|G7QUT8|G7QUT8_MYCBI	Elongation factor Ts OS=Mycobacterium bovis BCG str. Mexico GN=tsf PE=3 SV=1	0.48821	1.09891	0.909995
718	tr|A0A083W420|A0A083W420_MYCBI	Uncharacterized protein OS=Mycobacterium bovis GN=Mb1595_p2695 PE=4 SV=1	0.48868	1.21898	0.820357
719	tr|A0A1A9E7U5|A0A1A9E7U5_MYCBI	Uncharacterized protein OS=Mycobacterium bovis GN=B7S04_10695 PE=4 SV=1	0.48896	0.793216	1.26069
720	tr|A0A1R3XUB9|A0A1R3XUB9_MYCBO	PROBABLE CATION-TRANSPORTER ATPASE I CTPI OS=Mycobacterium bovis (strain ATCC BAA-935 / AF2122/97) GN=ctpI PE=4 SV=1	0.4896	1.30436	0.766662
721	tr|A0A1R3Y3J5|A0A1R3Y3J5_MYCBO	POSSIBLE CONSERVED MEMBRANE PROTEIN OS=Mycobacterium bovis (strain ATCC BAA-935 / AF2122/97) GN=BQ2027_MB2549C PE=4 SV=1	0.49017	1.08348	0.922953
722	tr|A0A1A9E870|A0A1A9E870_MYCBI	Sec-independent protein translocase protein TatA OS=Mycobacterium bovis GN=tatA PE=3 SV=1	0.49095	0.743294	1.34536
723	tr|A0A1A9T8E6|A0A1A9T8E6_MYCBI	50S ribosomal protein L4 OS=Mycobacterium bovis GN=rplD PE=3 SV=1	0.49308	1.0485	0.95374
724	tr|A0A1A9T892|A0A1A9T892_MYCBI	ABC transporter ATP-binding protein OS=Mycobacterium bovis GN=Mb1595_p0733 PE=4 SV=1	0.4932	1.06491	0.939043
725	tr|A0A109S844|A0A109S844_MYCBI	Uncharacterized protein OS=Mycobacterium bovis BCG GN=RN06_2521 PE=4 SV=1	0.49322	0.752655	1.32863
726	tr|A0A1A9E6R5|A0A1A9E6R5_MYCBI	Pyruvate kinase OS=Mycobacterium bovis GN=Mb1595_p1809 PE=3 SV=1	0.49447	1.44405	0.692498
727	tr|A0A0K2HU72|A0A0K2HU72_MYCBI	Cystathionine gamma-synthase OS=Mycobacterium bovis BCG GN=RN06_1350 PE=3 SV=1	0.49532	0.954027	1.04819
728	tr|A0A0K2HUI4|A0A0K2HUI4_MYCBI	1D-myo-inositol 2-acetamido-2-deoxy-alpha-D-glucopyranoside deacetylase OS=Mycobacterium bovis BCG GN=mshB PE=3 SV=1	0.49593	0.944875	1.05834
729	tr|A0A1R3Y1H6|A0A1R3Y1H6_MYCBO	Conserved protein OS=Mycobacterium bovis (strain ATCC BAA-935 / AF2122/97) GN=BQ2027_MB2432C PE=4 SV=1	0.49618	1.13549	0.880675
730	tr|A0A1R3Y4I0|A0A1R3Y4I0_MYCBO	Deazaflavin-dependent nitroreductase ddn OS=Mycobacterium bovis (strain ATCC BAA-935 / AF2122/97) GN=ddn PE=4 SV=1	0.49629	1.33688	0.748011
731	tr|A0A1R3Y1U9|A0A1R3Y1U9_MYCBO	Conserved protein OS=Mycobacterium bovis (strain ATCC BAA-935 / AF2122/97) GN=BQ2027_MB2695C PE=4 SV=1	0.49642	1.32536	0.754514
732	tr|A0A0H3M746|A0A0H3M746_MYCBP	Transmembrane serine/threonine-protein kinase B pknB OS=Mycobacterium bovis (strain BCG / Pasteur 1173P2) GN=pknB PE=4 SV=1	0.49723	0.908399	1.10084
733	tr|A0A0H3M3J3|A0A0H3M3J3_MYCBP	Probable periplasmic oligopeptide-binding lipoprotein oppA OS=Mycobacterium bovis (strain BCG / Pasteur 1173P2) GN=oppA PE=4 SV=1	0.49733	1.17842	0.848595
734	tr|A0A243QYI0|A0A243QYI0_MYCBI	Peptide chain release factor 2 OS=Mycobacterium bovis GN=prfB PE=3 SV=1	0.49748	0.972637	1.02813
735	tr|A0A1R3Y3M8|A0A1R3Y3M8_MYCBO	N5-carboxyaminoimidazole ribonucleotide mutase OS=Mycobacterium bovis (strain ATCC BAA-935 / AF2122/97) GN=purE PE=3 SV=1	0.49814	1.47877	0.676236
736	tr|A0A0K2HZS7|A0A0K2HZS7_MYCBI	Phosphopantetheine adenylyltransferase OS=Mycobacterium bovis BCG GN=coaD PE=3 SV=1	0.49818	0.717866	1.39302
737	tr|A0A1R3XZC1|A0A1R3XZC1_MYCBO	Esx conserved component eccd5. esx-5 type vii secretion system protein. probable membrane protein OS=Mycobacterium bovis (strain ATCC BAA-935 / AF2122/97) GN=eccd5 PE=4 SV=1	0.49846	0.929014	1.07641
738	tr|A0A1R3Y1Q0|A0A1R3Y1Q0_MYCBO	Probable acyltransferase OS=Mycobacterium bovis (strain ATCC BAA-935 / AF2122/97) GN=BQ2027_MB2643C PE=4 SV=1	0.50058	1.11212	0.899183
739	tr|A0A120IPU7|A0A120IPU7_MYCBI	Alanine-rich transferase OS=Mycobacterium bovis BCG GN=RN06_3314 PE=4 SV=1	0.50078	3.63383	0.275192
740	tr|A0A1A9T8E5|A0A1A9T8E5_MYCBI	50S ribosomal protein L3 OS=Mycobacterium bovis GN=rplC PE=3 SV=1	0.50086	0.849076	1.17775
741	tr|A0A1R3Y434|A0A1R3Y434_MYCBO	POSSIBLE TYPE I RESTRICTION/MODIFICATION SYSTEM DNA METHYLASE HSDM (M PROTEIN) (DNA METHYLTRANSFERASE) OS=Mycobacterium bovis (strain ATCC BAA-935 / AF2122/97) GN=hsdM PE=4 SV=1	0.50103	1.69049	0.591544
742	tr|A0A120IPR7|A0A120IPR7_MYCBI	Polyribonucleotide nucleotidyltransferase OS=Mycobacterium bovis BCG GN=pnp PE=3 SV=1	0.50126	1.07044	0.934191
743	tr|A0A1A9EB43|A0A1A9EB43_MYCBI	2-phospho-L-lactate guanylyltransferase OS=Mycobacterium bovis GN=cofC PE=3 SV=1	0.50194	0.467248	2.14019
744	tr|A0A1A9E9U8|A0A1A9E9U8_MYCBI	GTP pyrophosphokinase OS=Mycobacterium bovis GN=B7S04_13945 PE=3 SV=1	0.50348	1.13409	0.881764
745	tr|A0A0K2HWN5|A0A0K2HWN5_MYCBI	Immunogenic protein Mpt63 OS=Mycobacterium bovis BCG GN=RN06_2387 PE=4 SV=1	0.50392	0.658082	1.51957
746	tr|A0A1R3XZK6|A0A1R3XZK6_MYCBO	Conserved protein OS=Mycobacterium bovis (strain ATCC BAA-935 / AF2122/97) GN=BQ2027_MB1898 PE=4 SV=1	0.50466	1.37009	0.729877
747	tr|A0A1R3Y371|A0A1R3Y371_MYCBO	Conserved protein OS=Mycobacterium bovis (strain ATCC BAA-935 / AF2122/97) GN=BQ2027_MB3155 PE=4 SV=1	0.50473	1.24429	0.803668
748	tr|A0A0H3M7P2|A0A0H3M7P2_MYCBP	Possible conserved membrane protein OS=Mycobacterium bovis (strain BCG / Pasteur 1173P2) GN=BCG_0324 PE=4 SV=1	0.50555	1.09487	0.913346
749	tr|A0A1R3XVJ5|A0A1R3XVJ5_MYCBO	Delta-aminolevulinic acid dehydratase OS=Mycobacterium bovis (strain ATCC BAA-935 / AF2122/97) GN=hemB PE=3 SV=1	0.50565	1.08564	0.921112
750	tr|A0A1R3XUD1|A0A1R3XUD1_MYCBO	PROBABLE OXALYL-COA DECARBOXYLASE OXCA OS=Mycobacterium bovis (strain ATCC BAA-935 / AF2122/97) GN=oxcA PE=3 SV=1	0.50597	1.15404	0.866522
751	tr|A0A0K2HVR0|A0A0K2HVR0_MYCBI	Histidinol-phosphate aminotransferase OS=Mycobacterium bovis BCG GN=hisC PE=3 SV=1	0.50625	1.1677	0.856385
752	tr|A0A1R3XXA9|A0A1R3XXA9_MYCBO	POSSIBLE ENOYL-COA HYDRATASE ECHA9 (ENOYL HYDRASE) (UNSATURATED ACYL-COA HYDRATASE) (CROTONASE) OS=Mycobacterium bovis (strain ATCC BAA-935 / AF2122/97) GN=echA9 PE=4 SV=1	0.50789	0.925567	1.08042
753	tr|Q8GGH2|Q8GGH2_MYCBI	DNA-binding response regulator OS=Mycobacterium bovis GN=dosR PE=4 SV=1	0.50818	0.841469	1.1884
754	tr|A0A0K2I1Y3|A0A0K2I1Y3_MYCBI	O-acetylhomoserine sulfhydrylase OS=Mycobacterium bovis BCG GN=RN06_4073 PE=3 SV=1	0.50828	1.39704	0.7158
755	tr|A0A0K2HSU3|A0A0K2HSU3_MYCBI	50S ribosomal protein L22 OS=Mycobacterium bovis BCG GN=rplV PE=3 SV=1	0.50848	1.07001	0.934573
756	tr|A0A1A9E5I4|A0A1A9E5I4_MYCBI	Iron-sulfur cluster carrier protein OS=Mycobacterium bovis GN=B7S04_06750 PE=3 SV=1	0.51144	0.922201	1.08436
757	tr|A0A1R3XXS0|A0A1R3XXS0_MYCBO	PROBABLE MEMBRANE PROTEIN OS=Mycobacterium bovis (strain ATCC BAA-935 / AF2122/97) GN=BQ2027_MB1263C PE=4 SV=1	0.51209	0.801804	1.24719
758	tr|A0A0Y1CLV6|A0A0Y1CLV6_MYCBI	Protoporphyrinogen oxidase OS=Mycobacterium bovis BCG GN=RN06_3247 PE=3 SV=1	0.51248	0.918867	1.0883
759	tr|A0A1R3Y1L5|A0A1R3Y1L5_MYCBO	Possible antitoxin vapb38 OS=Mycobacterium bovis (strain ATCC BAA-935 / AF2122/97) GN=vapb38 PE=4 SV=1	0.51331	0.617792	1.61867
760	tr|G7QZI1|G7QZI1_MYCBI	Putative dehydrogenase OS=Mycobacterium bovis BCG str. Mexico GN=BCGMEX_3456c PE=4 SV=1	0.51334	0.926619	1.07919
761	tr|A0A0K2I273|A0A0K2I273_MYCBI	Aspartokinase OS=Mycobacterium bovis BCG GN=RN06_4522 PE=3 SV=1	0.51336	1.09878	0.910104
762	tr|A0A1R3XXU7|A0A1R3XXU7_MYCBO	ADENYLYL CYCLASE (ATP PYROPHOSPHATE-LYASE) (ADENYLATE CYCLASE) OS=Mycobacterium bovis (strain ATCC BAA-935 / AF2122/97) GN=BQ2027_MB1295 PE=4 SV=1	0.51337	0.291253	3.43345
763	tr|A0A1A9EB00|A0A1A9EB00_MYCBI	Mycocerosic acid synthase OS=Mycobacterium bovis GN=B7S04_15785 PE=4 SV=1	0.51546	1.08449	0.922089
764	tr|A0A1R3XYC0|A0A1R3XYC0_MYCBO	Possible antitoxin maze3 OS=Mycobacterium bovis (strain ATCC BAA-935 / AF2122/97) GN=maze3 PE=4 SV=1	0.51601	1.37392	0.727845
765	tr|A0A1R3Y636|A0A1R3Y636_MYCBO	Uncharacterized protein OS=Mycobacterium bovis (strain ATCC BAA-935 / AF2122/97) GN=BQ2027_MB3558C PE=4 SV=1	0.51756	0.97178	1.02904
766	tr|A0A0K2I2N8|A0A0K2I2N8_MYCBI	Monooxygenase EthA OS=Mycobacterium bovis BCG GN=RN06_4702 PE=4 SV=1	0.51759	1.16479	0.858526
767	tr|A0A109S9E5|A0A109S9E5_MYCBI	PGL/p-HBAD biosynthesis glycosyltransferase OS=Mycobacterium bovis BCG GN=RN06_3584 PE=4 SV=1	0.51775	1.37268	0.728503
768	tr|A0A1R3XVN4|A0A1R3XVN4_MYCBO	Conserved protein OS=Mycobacterium bovis (strain ATCC BAA-935 / AF2122/97) GN=BQ2027_MB0372C PE=4 SV=1	0.51778	1.53558	0.651218
769	tr|A0A1R3Y3Z0|A0A1R3Y3Z0_MYCBO	Probable transcriptional regulatory protein lrpa (Lrp/asnc-family) OS=Mycobacterium bovis (strain ATCC BAA-935 / AF2122/97) GN=lrpa PE=4 SV=1	0.51788	0.612461	1.63276
770	tr|A0A1A9E7Q7|A0A1A9E7Q7_MYCBI	Uncharacterized protein OS=Mycobacterium bovis GN=Mb1595_p2149 PE=4 SV=1	0.51865	1.30685	0.765196
771	tr|A0A1R3Y226|A0A1R3Y226_MYCBO	S-adenosyl-L-methionine-dependent methyltransferase OS=Mycobacterium bovis (strain ATCC BAA-935 / AF2122/97) GN=BQ2027_MB2772 PE=3 SV=1	0.51879	0.902279	1.1083
772	tr|A0A1R3Y337|A0A1R3Y337_MYCBO	VIRULENCE-REGULATING TRANSCRIPTIONAL REGULATOR VIRS (ARAC/XYLS FAMILY) OS=Mycobacterium bovis (strain ATCC BAA-935 / AF2122/97) GN=virS PE=4 SV=1	0.51909	1.84205	0.542874
773	tr|A0A1R3XX22|A0A1R3XX22_MYCBO	Esx conserved component eccd3. esx-3 type vii secretion system protein. probable transmembrane protein OS=Mycobacterium bovis (strain ATCC BAA-935 / AF2122/97) GN=eccd3 PE=4 SV=1	0.51942	0.715833	1.39697
774	tr|A0A0H3ME19|A0A0H3ME19_MYCBP	Uncharacterized protein OS=Mycobacterium bovis (strain BCG / Pasteur 1173P2) GN=BCG_1870c PE=4 SV=1	0.51943	0.412847	2.4222
775	tr|A0A1R3XXP6|A0A1R3XXP6_MYCBO	PROBABLE FATTY-ACID-COA LIGASE FADD6 (FATTY-ACID-COA SYNTHETASE) (FATTY-ACID-COA SYNTHASE) OS=Mycobacterium bovis (strain ATCC BAA-935 / AF2122/97) GN=fadD6 PE=4 SV=1	0.51953	1.25359	0.797708
776	tr|A0A0K2HYY2|A0A0K2HYY2_MYCBI	Sulfite reductase OS=Mycobacterium bovis BCG GN=RN06_2925 PE=3 SV=1	0.51962	1.0426	0.959144
777	tr|A0A1R3XW03|A0A1R3XW03_MYCBO	Possible amidohydrolase OS=Mycobacterium bovis (strain ATCC BAA-935 / AF2122/97) GN=BQ2027_MB0490C PE=4 SV=1	0.51998	1.49343	0.669601
778	tr|A0A0Y1CPN4|A0A0Y1CPN4_MYCBI	DegV domain-containing protein OS=Mycobacterium bovis BCG GN=RN06_2958 PE=4 SV=1	0.52092	1.1172	0.895093
779	tr|Q9XB09|Q9XB09_MYCBI	RvD2-Rv1758 (Fragment) OS=Mycobacterium bovis BCG GN=RvD2-Rv1758 PE=4 SV=1	0.52122	1.17885	0.848282
780	tr|A0A243QNK5|A0A243QNK5_MYCBI	Peptidase M28 OS=Mycobacterium bovis GN=B7S04_09525 PE=4 SV=1	0.52179	0.899748	1.11142
781	tr|A0A0K2HZ80|A0A0K2HZ80_MYCBI	Enoyl-CoA hydratase EchA14 OS=Mycobacterium bovis BCG GN=RN06_3033 PE=3 SV=1	0.52276	0.532098	1.87935
782	tr|A0A1R3XUP0|A0A1R3XUP0_MYCBO	PROBABLE ACYL-COA DEHYDROGENASE FADE3 OS=Mycobacterium bovis (strain ATCC BAA-935 / AF2122/97) GN=fadE3 PE=3 SV=1	0.5237	0.905541	1.10431
783	tr|A0A1R3Y3G3|A0A1R3Y3G3_MYCBO	Uncharacterized protein OS=Mycobacterium bovis (strain ATCC BAA-935 / AF2122/97) GN=plsC PE=4 SV=1	0.52487	1.0456	0.956387
784	tr|A0A1R3Y379|A0A1R3Y379_MYCBO	PROBABLE CONSERVED LIPOPROTEIN LPPY OS=Mycobacterium bovis (strain ATCC BAA-935 / AF2122/97) GN=lppY PE=4 SV=1	0.52561	1.38079	0.724224
785	tr|A0A1R3XZL6|A0A1R3XZL6_MYCBO	Conserved protein OS=Mycobacterium bovis (strain ATCC BAA-935 / AF2122/97) GN=BQ2027_MB1906 PE=4 SV=1	0.52614	1.15129	0.868588
786	tr|A0A1R3Y4B3|A0A1R3Y4B3_MYCBO	CONSERVED HYPOTHETICAL MCE ASSOCIATED ALANINE AND VALINE RICH PROTEIN OS=Mycobacterium bovis (strain ATCC BAA-935 / AF2122/97) GN=BQ2027_MB3523C PE=4 SV=1	0.52629	0.677873	1.4752
787	tr|A0A1A9E704|A0A1A9E704_MYCBI	Uncharacterized protein OS=Mycobacterium bovis GN=Mb1595_p1873 PE=4 SV=1	0.52699	0.757191	1.32067
788	tr|A0A1R3XUM0|A0A1R3XUM0_MYCBO	PROBABLE CONSERVED TRANSMEMBRANE PROTEIN OS=Mycobacterium bovis (strain ATCC BAA-935 / AF2122/97) GN=Mb0186c PE=4 SV=1	0.52769	1.70096	0.587903
789	tr|A0A1R3XUC2|A0A1R3XUC2_MYCBO	POSSIBLE FATTY-ACID-COA LIGASE FADD10 (FATTY-ACID-COA SYNTHETASE) (FATTY-ACID-COA SYNTHASE) OS=Mycobacterium bovis (strain ATCC BAA-935 / AF2122/97) GN=fadD10 PE=4 SV=1	0.52829	0.737736	1.3555
790	tr|A0A1A9EAX2|A0A1A9EAX2_MYCBI	Acylphosphatase OS=Mycobacterium bovis GN=B7S04_15695 PE=3 SV=1	0.5284	1.04656	0.955509
791	tr|A0A1R3Y0D5|A0A1R3Y0D5_MYCBO	Uncharacterized protein OS=Mycobacterium bovis (strain ATCC BAA-935 / AF2122/97) GN=BQ2027_MB2149 PE=4 SV=1	0.5296	0.833258	1.20011
792	tr|A0A0K2HXF7|A0A0K2HXF7_MYCBI	Membrane protein OS=Mycobacterium bovis BCG GN=RN06_2704 PE=4 SV=1	0.52967	1.37903	0.725148
793	tr|A0A1R3Y5D1|A0A1R3Y5D1_MYCBO	Uncharacterized protein OS=Mycobacterium bovis (strain ATCC BAA-935 / AF2122/97) GN=BQ2027_MB3849 PE=4 SV=1	0.52979	0.761206	1.3137
794	tr|A0A1R3XWM3|A0A1R3XWM3_MYCBO	Conserved protein OS=Mycobacterium bovis (strain ATCC BAA-935 / AF2122/97) GN=BQ2027_MB0877 PE=4 SV=1	0.53079	0.89149	1.12172
795	tr|A0A1R3XUB3|A0A1R3XUB3_MYCBO	PROBABLE TRANSCRIPTIONAL REGULATORY PROTEIN OS=Mycobacterium bovis (strain ATCC BAA-935 / AF2122/97) GN=BQ2027_MB0084 PE=4 SV=1	0.53084	1.14168	0.875904
796	tr|A0A1R3Y459|A0A1R3Y459_MYCBO	Uncharacterized protein OS=Mycobacterium bovis (strain ATCC BAA-935 / AF2122/97) GN=BQ2027_MB3389 PE=4 SV=1	0.53122	1.56576	0.638665
797	tr|A0A1R3XWW4|A0A1R3XWW4_MYCBO	Non-homologous end joining protein Ku OS=Mycobacterium bovis (strain ATCC BAA-935 / AF2122/97) GN=mku PE=3 SV=1	0.53172	0.965222	1.03603
798	tr|A0A1A9EBV0|A0A1A9EBV0_MYCBI	NADH pyrophosphatase OS=Mycobacterium bovis GN=nudC PE=3 SV=1	0.53177	0.963724	1.03764
799	tr|A0A1R3XXA0|A0A1R3XXA0_MYCBO	Conserved protein OS=Mycobacterium bovis (strain ATCC BAA-935 / AF2122/97) GN=BQ2027_MB1090 PE=4 SV=1	0.53216	1.10853	0.9021
800	tr|A0A1R3XYF1|A0A1R3XYF1_MYCBO	Thioredoxin OS=Mycobacterium bovis (strain ATCC BAA-935 / AF2122/97) GN=trxB1 PE=3 SV=1	0.53264	1.60931	0.621385
801	tr|A0A243R710|A0A243R710_MYCBI	Acyl-CoA synthetase OS=Mycobacterium bovis GN=B7S04_01175 PE=4 SV=1	0.53384	1.04631	0.955738
802	tr|A0A1R3XVF7|A0A1R3XVF7_MYCBO	Esx conserved component eccb3. esx-3 type vii secretion system protein. possible membrane protein OS=Mycobacterium bovis (strain ATCC BAA-935 / AF2122/97) GN=eccb3 PE=4 SV=1	0.5342	0.936003	1.06837
803	tr|A0A1R3XV35|A0A1R3XV35_MYCBO	Uncharacterized protein OS=Mycobacterium bovis (strain ATCC BAA-935 / AF2122/97) GN=BQ2027_MB0357 PE=4 SV=1	0.53472	0.787785	1.26938
804	tr|A0A0H3M5S8|A0A0H3M5S8_MYCBP	Bifunctional glutamine synthetase adenylyltransferase/adenylyl-removing enzyme OS=Mycobacterium bovis (strain BCG / Pasteur 1173P2) GN=glnE PE=3 SV=1	0.53481	1.42608	0.701222
805	tr|A0A1R3Y4G6|A0A1R3Y4G6_MYCBO	PROBABLE ACETYL-COA ACETYLTRANSFERASE FADA6 (ACETOACETYL-COA THIOLASE) OS=Mycobacterium bovis (strain ATCC BAA-935 / AF2122/97) GN=fadA6 PE=3 SV=1	0.53496	1.07766	0.927937
806	tr|A0A1R3XZC7|A0A1R3XZC7_MYCBO	PUTATIVE OXPP CYCLE PROTEIN OPCA OS=Mycobacterium bovis (strain ATCC BAA-935 / AF2122/97) GN=opcA PE=4 SV=1	0.53505	0.919311	1.08777
807	tr|A0A1R3XWH4|A0A1R3XWH4_MYCBO	Phosphoribosylformylglycinamidine cyclo-ligase OS=Mycobacterium bovis (strain ATCC BAA-935 / AF2122/97) GN=purM PE=3 SV=1	0.53512	0.935521	1.06892
808	tr|A0A243QLV7|A0A243QLV7_MYCBI	Aminomethyltransferase OS=Mycobacterium bovis GN=gcvT PE=3 SV=1	0.53659	0.927172	1.07855
809	tr|A0A1R3Y6X7|A0A1R3Y6X7_MYCBO	Uncharacterized protein OS=Mycobacterium bovis (strain ATCC BAA-935 / AF2122/97) GN=BQ2027_MB3893 PE=4 SV=1	0.53713	1.24476	0.803366
810	tr|A0A0H3MAK0|A0A0H3MAK0_MYCBP	Probable conserved membrane protein OS=Mycobacterium bovis (strain BCG / Pasteur 1173P2) GN=BCG_0520c PE=4 SV=1	0.5388	0.918279	1.08899
811	tr|A0A0K2HVQ3|A0A0K2HVQ3_MYCBI	ATP synthase gamma chain OS=Mycobacterium bovis BCG GN=atpG PE=3 SV=1	0.54011	0.906078	1.10366
812	tr|A0A1A9EAV2|A0A1A9EAV2_MYCBI	50S ribosomal protein L19 OS=Mycobacterium bovis GN=rplS PE=3 SV=1	0.54144	1.10506	0.904926
813	tr|A0A0K2HZ46|A0A0K2HZ46_MYCBI	ATP-dependent Clp protease ATP-binding subunit ClpX OS=Mycobacterium bovis BCG GN=clpX PE=3 SV=1	0.5415	0.826761	1.20954
814	tr|A0A0H3M7V1|A0A0H3M7V1_MYCBP	Conserved transmembrane transport protein mmpL7 OS=Mycobacterium bovis (strain BCG / Pasteur 1173P2) GN=mmpL7 PE=4 SV=1	0.54226	0.583413	1.71405
815	tr|A0A0Y1BYZ4|A0A0Y1BYZ4_MYCBI	DNA-directed DNA polymerase OS=Mycobacterium bovis BCG GN=RN06_1907 PE=3 SV=1	0.5423	0.904571	1.1055
816	tr|A0A1R3XZ09|A0A1R3XZ09_MYCBO	POSSIBLE ACYL-COA DEHYDROGENASE FADE16 OS=Mycobacterium bovis (strain ATCC BAA-935 / AF2122/97) GN=fadE16 PE=3 SV=1	0.54242	0.857992	1.16551
817	tr|A0A0Y1BEA0|A0A0Y1BEA0_MYCBI	Fatty acyl CoA thioesterase FcoT OS=Mycobacterium bovis BCG GN=RN06_0122 PE=4 SV=1	0.54252	1.06763	0.936654
818	tr|A0A1R3XV78|A0A1R3XV78_MYCBO	Uncharacterized protein OS=Mycobacterium bovis (strain ATCC BAA-935 / AF2122/97) GN=BQ2027_MB0340 PE=4 SV=1	0.54317	1.34828	0.741687
819	tr|A0A0K2HVC0|A0A0K2HVC0_MYCBI	Phosphoglycerate kinase OS=Mycobacterium bovis BCG GN=pgk PE=3 SV=1	0.54336	1.06177	0.941819
820	tr|A0A1A9E9Y0|A0A1A9E9Y0_MYCBI	Holliday junction ATP-dependent DNA helicase RuvA OS=Mycobacterium bovis GN=ruvA PE=3 SV=1	0.54385	0.901448	1.10933
821	tr|A0A1R3Y3F1|A0A1R3Y3F1_MYCBO	Uncharacterized protein OS=Mycobacterium bovis (strain ATCC BAA-935 / AF2122/97) GN=BQ2027_MB3103 PE=4 SV=1	0.54466	2.24261	0.445909
822	tr|A0A1A9EC78|A0A1A9EC78_MYCBI	Tryptophan--tRNA ligase OS=Mycobacterium bovis GN=trpS PE=3 SV=1	0.54559	1.12252	0.89085
823	tr|A0A0H3MCE7|A0A0H3MCE7_MYCBP	Uncharacterized protein OS=Mycobacterium bovis (strain BCG / Pasteur 1173P2) GN=BCG_1317 PE=4 SV=1	0.54585	0.737996	1.35502
824	tr|A0A1R3Y3R1|A0A1R3Y3R1_MYCBO	Rubredoxin OS=Mycobacterium bovis (strain ATCC BAA-935 / AF2122/97) GN=rubB PE=3 SV=1	0.54603	1.87641	0.532934
825	tr|A0A0K2HVX5|A0A0K2HVX5_MYCBI	Cytidylate kinase OS=Mycobacterium bovis BCG GN=cmk PE=3 SV=1	0.54691	0.846155	1.18182
826	tr|A0A120IQ94|A0A120IQ94_MYCBI	NADH-quinone oxidoreductase subunit A OS=Mycobacterium bovis BCG GN=nuoA PE=3 SV=1	0.54841	1.21124	0.825597
827	tr|A0A1R3Y022|A0A1R3Y022_MYCBO	RNA polymerase-binding protein RbpA OS=Mycobacterium bovis (strain ATCC BAA-935 / AF2122/97) GN=rbpA PE=3 SV=1	0.54887	1.3605	0.735026
828	tr|A0A243QNR7|A0A243QNR7_MYCBI	Thymidylate synthase OS=Mycobacterium bovis GN=thyA PE=3 SV=1	0.54901	0.978155	1.02233
829	tr|A0A1R3XV42|A0A1R3XV42_MYCBO	Conserved protein OS=Mycobacterium bovis (strain ATCC BAA-935 / AF2122/97) GN=BQ2027_MB0367C PE=4 SV=1	0.54954	1.27425	0.784772
830	tr|A0A1R3Y2T2|A0A1R3Y2T2_MYCBO	POSSIBLE HYDROLASE MUTT1 OS=Mycobacterium bovis (strain ATCC BAA-935 / AF2122/97) GN=mutT1 PE=3 SV=1	0.54965	1.04712	0.954999
831	tr|A0A0K2HW32|A0A0K2HW32_MYCBI	Pseudouridine synthase OS=Mycobacterium bovis BCG GN=RN06_2110 PE=3 SV=1	0.55003	1.09963	0.909399
832	tr|A0A0K2HUL1|A0A0K2HUL1_MYCBI	Amidase AmiB2 OS=Mycobacterium bovis BCG GN=RN06_1573 PE=3 SV=1	0.55094	0.415202	2.40846
833	tr|A0A0K2HXR1|A0A0K2HXR1_MYCBI	Cystathionine beta-lyase OS=Mycobacterium bovis BCG GN=RN06_2811 PE=4 SV=1	0.55132	1.08039	0.925595
834	tr|A0A0Y1BYR9|A0A0Y1BYR9_MYCBI	Cysteine desulfurase OS=Mycobacterium bovis BCG GN=RN06_1817 PE=3 SV=1	0.55173	0.932789	1.07205
835	tr|A0A0K2I137|A0A0K2I137_MYCBI	Isocitrate dehydrogenase [NADP] OS=Mycobacterium bovis BCG GN=RN06_4071 PE=3 SV=1	0.55176	0.897272	1.11449
836	tr|A0A0H3M2K3|A0A0H3M2K3_MYCBP	Probable elongation factor g fusA2b [second part] OS=Mycobacterium bovis (strain BCG / Pasteur 1173P2) GN=fusA2b PE=4 SV=1	0.55181	0.893793	1.11883
837	tr|A0A1R3XUE0|A0A1R3XUE0_MYCBO	Uncharacterized protein OS=Mycobacterium bovis (strain ATCC BAA-935 / AF2122/97) GN=BQ2027_MB0060 PE=4 SV=1	0.5529	1.0618	0.941796
838	tr|A0A1R3Y3F8|A0A1R3Y3F8_MYCBO	POSSIBLE PHOSPHOGLYCERATE MUTASE GPM2 (PHOSPHOGLYCEROMUTASE) (PGAM) (BPG-DEPENDENT PGAM) OS=Mycobacterium bovis (strain ATCC BAA-935 / AF2122/97) GN=gpm2 PE=4 SV=1	0.55313	1.11144	0.899732
839	tr|A0A1R3Y2A5|A0A1R3Y2A5_MYCBO	Possible antitoxin vapb39 OS=Mycobacterium bovis (strain ATCC BAA-935 / AF2122/97) GN=vapb39 PE=4 SV=1	0.55406	1.37669	0.726381
840	tr|A0A083W7L8|A0A083W7L8_MYCBI	Prolipoprotein diacylglyceryl transferase OS=Mycobacterium bovis GN=lgt PE=3 SV=1	0.55411	0.917712	1.08967
841	tr|A0A109S6V4|A0A109S6V4_MYCBI	Transcriptional regulator OS=Mycobacterium bovis BCG GN=RN06_1271 PE=4 SV=1	0.55431	1.39974	0.714419
842	tr|A0A1R3Y4E2|A0A1R3Y4E2_MYCBO	POSSIBLE BIFUNCTIONAL PROTEIN BIRA: BIOTIN OPERON REPRESSOR + BIOTIN--[ACETYL-COA-CARBOXYLASE] SYNTHETASE (BIOTIN--PROTEIN LIGASE) OS=Mycobacterium bovis (strain ATCC BAA-935 / AF2122/97) GN=birA PE=4 SV=1	0.55443	0.609828	1.63981
843	tr|A0A1A9E9T5|A0A1A9E9T5_MYCBI	Membrane protein OS=Mycobacterium bovis GN=B7S04_13905 PE=4 SV=1	0.55564	1.43303	0.697823
844	tr|A0A0K2HT34|A0A0K2HT34_MYCBI	Uncharacterized protein OS=Mycobacterium bovis BCG GN=RN06_0609 PE=4 SV=1	0.55691	0.847888	1.1794
845	tr|A0A0K2HTS4|A0A0K2HTS4_MYCBI	50S ribosomal protein L25 OS=Mycobacterium bovis BCG GN=rplY PE=3 SV=1	0.55784	1.06235	0.941313
846	tr|A0A0K2HWB4|A0A0K2HWB4_MYCBI	Glycogen accumulation regulator GarA OS=Mycobacterium bovis BCG GN=RN06_2265 PE=4 SV=1	0.55806	0.900707	1.11024
847	tr|A0A0H3M7N3|A0A0H3M7N3_MYCBP	Probable bifunctional protein, CobI-CobJ fusion protein: S-adenosyl-L-methionine-precorrin-2 methyl transferase + precorrin-3 methylase OS=Mycobacterium bovis (strain BCG / Pasteur 1173P2) GN=cobI PE=3 SV=1	0.56068	1.31487	0.760532
848	tr|A0A1R3Y1Y1|A0A1R3Y1Y1_MYCBO	POLYPHOSPHATE GLUCOKINASE PPGK (POLYPHOSPHATE-GLUCOSE PHOSPHOTRANSFERASE) OS=Mycobacterium bovis (strain ATCC BAA-935 / AF2122/97) GN=ppgK PE=4 SV=1	0.56073	0.844993	1.18344
849	tr|A0A1R3XUM5|A0A1R3XUM5_MYCBO	POSSIBLE CONSERVED TRANSMEMBRANE TRANSPORT PROTEIN MMPL3 OS=Mycobacterium bovis (strain ATCC BAA-935 / AF2122/97) GN=mmpL3 PE=4 SV=1	0.56161	0.899331	1.11194
850	tr|A0A243QQY0|A0A243QQY0_MYCBI	Acyl-CoA dehydrogenase OS=Mycobacterium bovis GN=B7S04_05330 PE=3 SV=1	0.56163	0.749402	1.3344
851	tr|A0A109S9D2|A0A109S9D2_MYCBI	Rhamnosyl O-methyltransferase OS=Mycobacterium bovis BCG GN=RN06_3587 PE=4 SV=1	0.56205	0.90709	1.10243
852	tr|A0A243QXP1|A0A243QXP1_MYCBI	Type III-A CRISPR-associated RAMP protein Csm3 OS=Mycobacterium bovis GN=B7S04_15155 PE=4 SV=1	0.56227	1.41166	0.708385
853	tr|A0A109S8G2|A0A109S8G2_MYCBI	Cutinase OS=Mycobacterium bovis BCG GN=RN06_2821 PE=3 SV=1	0.56239	1.23195	0.811722
854	tr|A0A109S7F2|A0A109S7F2_MYCBI	Uncharacterized protein OS=Mycobacterium bovis BCG GN=RN06_1906 PE=4 SV=1	0.56286	1.36315	0.733595
855	tr|A0A0K2HQK1|A0A0K2HQK1_MYCBI	Cell wall synthesis protein CwsA OS=Mycobacterium bovis BCG GN=cwsA PE=3 SV=1	0.56332	0.855144	1.16939
856	tr|A0A1R3Y3U0|A0A1R3Y3U0_MYCBO	PROBABLE PROPIONYL-COA CARBOXYLASE BETA CHAIN 5 ACCD5 (PCCASE) (PROPANOYL-COA:CARBON DIOXIDE LIGASE) OS=Mycobacterium bovis (strain ATCC BAA-935 / AF2122/97) GN=accD5 PE=4 SV=1	0.56356	0.968999	1.03199
857	tr|I3NI74|I3NI74_MYCBI	B/F/G family RNA polymerase sigma-70 factor OS=Mycobacterium bovis GN=sigF PE=3 SV=1	0.56481	0.522	1.91571
858	tr|A0A083W7Y6|A0A083W7Y6_MYCBI	Succinate-semialdehyde dehydrogenase OS=Mycobacterium bovis GN=B7S04_09305 PE=3 SV=1	0.5655	1.05891	0.944364
859	tr|A0A0K2I0Z3|A0A0K2I0Z3_MYCBI	Maf-like protein RN06_3969 OS=Mycobacterium bovis BCG GN=RN06_3969 PE=3 SV=1	0.56562	1.32449	0.755007
860	tr|A0A0K2HRN3|A0A0K2HRN3_MYCBI	Aspartate aminotransferase OS=Mycobacterium bovis BCG GN=RN06_0417 PE=4 SV=1	0.56576	1.13945	0.877616
861	tr|A0A1A9EAZ5|A0A1A9EAZ5_MYCBI	Long-chain-fatty-acid--AMP ligase FadD28 OS=Mycobacterium bovis GN=B7S04_15790 PE=4 SV=1	0.56577	1.03819	0.963212
862	tr|A0A1R3Y5D0|A0A1R3Y5D0_MYCBO	Possible acyltransferase OS=Mycobacterium bovis (strain ATCC BAA-935 / AF2122/97) GN=BQ2027_MB3844C PE=4 SV=1	0.56666	1.11333	0.898203
863	tr|A0A0K2HXL2|A0A0K2HXL2_MYCBI	Peroxiredoxin OS=Mycobacterium bovis BCG GN=RN06_2749 PE=4 SV=1	0.56689	1.33419	0.749516
864	tr|A0A0K2HV21|A0A0K2HV21_MYCBI	Hydrolase OS=Mycobacterium bovis BCG GN=RN06_1661 PE=4 SV=1	0.56721	0.447232	2.23598
865	tr|A0A0K2HWR3|A0A0K2HWR3_MYCBI	CinA-like protein OS=Mycobacterium bovis BCG GN=RN06_2355 PE=3 SV=1	0.56757	1.06401	0.939837
866	tr|A0A0H3M4M1|A0A0H3M4M1_MYCBP	Probable acyl-CoA dehydrogenase fadE10 OS=Mycobacterium bovis (strain BCG / Pasteur 1173P2) GN=fadE10 PE=3 SV=1	0.56762	0.884215	1.13095
867	tr|A0A0K2HW50|A0A0K2HW50_MYCBI	Uncharacterized protein OS=Mycobacterium bovis BCG GN=RN06_1837 PE=4 SV=1	0.56837	1.1008	0.908427
868	tr|A0A1R3Y536|A0A1R3Y536_MYCBO	Conserved protein OS=Mycobacterium bovis (strain ATCC BAA-935 / AF2122/97) GN=BQ2027_MB3773 PE=4 SV=1	0.56933	1.15439	0.866257
869	tr|A0A1A9ECH8|A0A1A9ECH8_MYCBI	Trehalose-6-phosphate synthase OS=Mycobacterium bovis GN=B7S04_18740 PE=4 SV=1	0.5716	1.10544	0.904619
870	tr|A0A0Y1CQ13|A0A0Y1CQ13_MYCBI	Uncharacterized protein OS=Mycobacterium bovis BCG GN=RN06_3138 PE=4 SV=1	0.57184	1.33206	0.750716
871	tr|A0A243R3K6|A0A243R3K6_MYCBI	Uncharacterized protein OS=Mycobacterium bovis GN=B7S04_07520 PE=4 SV=1	0.57205	1.56221	0.640118
872	tr|A0A0Y1CYP9|A0A0Y1CYP9_MYCBI	Proline--tRNA ligase OS=Mycobacterium bovis BCG GN=proS PE=3 SV=1	0.57292	0.864511	1.15672
873	tr|A0A109S9Z6|A0A109S9Z6_MYCBI	UPF0182 protein RN06_3860 OS=Mycobacterium bovis BCG GN=RN06_3860 PE=3 SV=1	0.57299	0.927901	1.0777
874	tr|A0A120IQR6|A0A120IQR6_MYCBI	Aspartate-semialdehyde dehydrogenase OS=Mycobacterium bovis BCG GN=asd PE=3 SV=1	0.57334	1.06896	0.935492
875	tr|A0A1R3XUJ9|A0A1R3XUJ9_MYCBO	MCE-FAMILY PROTEIN MCE1C OS=Mycobacterium bovis (strain ATCC BAA-935 / AF2122/97) GN=mce1C PE=4 SV=1	0.57392	0.959612	1.04209
876	tr|A0A243QNB3|A0A243QNB3_MYCBI	MBL fold metallo-hydrolase OS=Mycobacterium bovis GN=B7S04_08820 PE=4 SV=1	0.57484	0.493926	2.02459
877	tr|A0A1A9E5U7|A0A1A9E5U7_MYCBI	Acetyl-CoA acetyltransferase OS=Mycobacterium bovis GN=B7S04_07270 PE=3 SV=1	0.57488	1.08783	0.91926
878	tr|A0A1R3XUG6|A0A1R3XUG6_MYCBO	PROBABLE ACYL-CoA DEHYDROGENASE FADE1 OS=Mycobacterium bovis (strain ATCC BAA-935 / AF2122/97) GN=fadE1 PE=3 SV=1	0.57515	0.900001	1.11111
879	tr|A0A0H3M5C1|A0A0H3M5C1_MYCBP	Phenylalanine--tRNA ligase beta subunit OS=Mycobacterium bovis (strain BCG / Pasteur 1173P2) GN=pheT PE=3 SV=1	0.57538	0.969264	1.03171
880	tr|A0A0K2HU57|A0A0K2HU57_MYCBI	Glucose-6-phosphate 1-dehydrogenase OS=Mycobacterium bovis BCG GN=zwf PE=3 SV=1	0.57644	0.90247	1.10807
881	tr|A0A0K2HZH7|A0A0K2HZH7_MYCBI	Glutamine ABC transporter permease OS=Mycobacterium bovis BCG GN=RN06_3130 PE=4 SV=1	0.57644	0.836441	1.19554
882	tr|A0A1R3XV74|A0A1R3XV74_MYCBO	O-succinylhomoserine sulfhydrylase OS=Mycobacterium bovis (strain ATCC BAA-935 / AF2122/97) GN=metZ PE=3 SV=1	0.57678	1.10932	0.90145
883	tr|A0A1R3XYC3|A0A1R3XYC3_MYCBO	Uncharacterized protein OS=Mycobacterium bovis (strain ATCC BAA-935 / AF2122/97) GN=BQ2027_MB1479C PE=4 SV=1	0.57747	0.590548	1.69334
884	tr|A0A0H3M1K8|A0A0H3M1K8_MYCBP	Uncharacterized protein OS=Mycobacterium bovis (strain BCG / Pasteur 1173P2) GN=BCG_0229 PE=4 SV=1	0.5782	0.861775	1.1604
885	tr|A0A243QPF6|A0A243QPF6_MYCBI	Uncharacterized protein OS=Mycobacterium bovis GN=B7S04_11705 PE=4 SV=1	0.57978	1.05375	0.948991
886	tr|A0A1R3Y2I1|A0A1R3Y2I1_MYCBO	Conserved protein OS=Mycobacterium bovis (strain ATCC BAA-935 / AF2122/97) GN=BQ2027_MB2770 PE=4 SV=1	0.58037	0.936781	1.06749
887	tr|A0A1R3Y4S0|A0A1R3Y4S0_MYCBO	PROBABLE CONSERVED LIPOPROTEIN LPPZ OS=Mycobacterium bovis (strain ATCC BAA-935 / AF2122/97) GN=lppZ PE=4 SV=1	0.58099	0.901334	1.10947
888	tr|A0A243QNE3|A0A243QNE3_MYCBI	Chromosome partitioning protein ParA OS=Mycobacterium bovis GN=B7S04_09180 PE=4 SV=1	0.58116	1.12991	0.885024
889	tr|A0A243QVV5|A0A243QVV5_MYCBI	Lipase LipE OS=Mycobacterium bovis GN=B7S04_20230 PE=4 SV=1	0.58122	1.04491	0.95702
890	tr|A0A1R3XXA6|A0A1R3XXA6_MYCBO	Probable Proline-rich antigen homolog pra OS=Mycobacterium bovis (strain ATCC BAA-935 / AF2122/97) GN=pra PE=4 SV=1	0.58185	0.882328	1.13337
891	tr|A0A1R3XWV8|A0A1R3XWV8_MYCBO	Phosphate-binding protein PstS OS=Mycobacterium bovis (strain ATCC BAA-935 / AF2122/97) GN=pstS1 PE=3 SV=1	0.58269	0.933479	1.07126
892	tr|A0A1R3XW12|A0A1R3XW12_MYCBO	PROBABLE ENOYL-COA HYDRATASE ECHA3 (ENOYL HYDRASE) (UNSATURATED ACYL-COA HYDRATASE) (CROTONASE) OS=Mycobacterium bovis (strain ATCC BAA-935 / AF2122/97) GN=echA3 PE=4 SV=1	0.5842	1.05155	0.950979
893	tr|A0A1R3Y2R6|A0A1R3Y2R6_MYCBO	Pyruvate carboxylase OS=Mycobacterium bovis (strain ATCC BAA-935 / AF2122/97) GN=pca PE=4 SV=1	0.58428	1.05616	0.946825
894	tr|A0A0K2HXC1|A0A0K2HXC1_MYCBI	Proteasome subunit alpha OS=Mycobacterium bovis BCG GN=prcA PE=3 SV=1	0.58453	0.917143	1.09034
895	tr|A0A1R3XV68|A0A1R3XV68_MYCBO	PROBABLE MEMBRANE NADH DEHYDROGENASE NDHA OS=Mycobacterium bovis (strain ATCC BAA-935 / AF2122/97) GN=ndhA PE=4 SV=1	0.58586	1.53764	0.650348
896	tr|A0A243R5R7|A0A243R5R7_MYCBI	Arylsulfatase OS=Mycobacterium bovis GN=B7S04_03585 PE=4 SV=1	0.58797	1.09812	0.91065
897	tr|A0A0K2HY21|A0A0K2HY21_MYCBI	Cysteine synthase OS=Mycobacterium bovis BCG GN=RN06_2865 PE=3 SV=1	0.58889	1.08321	0.923183
898	tr|A0A0K2I342|A0A0K2I342_MYCBI	Recombination protein RecR OS=Mycobacterium bovis BCG GN=recR PE=3 SV=1	0.58914	0.837531	1.19398
899	tr|A0A243QQ12|A0A243QQ12_MYCBI	dITP/XTP pyrophosphatase OS=Mycobacterium bovis GN=B7S04_07365 PE=3 SV=1	0.58984	0.713984	1.40059
900	tr|A0A243R0Y8|A0A243R0Y8_MYCBI	Uncharacterized protein OS=Mycobacterium bovis GN=B7S04_12215 PE=4 SV=1	0.59168	0.854863	1.16978
901	tr|A0A1R3Y338|A0A1R3Y338_MYCBO	Conserved protein OS=Mycobacterium bovis (strain ATCC BAA-935 / AF2122/97) GN=BQ2027_MB3118 PE=4 SV=1	0.59174	1.43967	0.694605
902	tr|A0A0H3MFX9|A0A0H3MFX9_MYCBP	Uncharacterized protein OS=Mycobacterium bovis (strain BCG / Pasteur 1173P2) GN=BCG_2618 PE=4 SV=1	0.59199	1.39907	0.71476
903	tr|A0A109S5S7|A0A109S5S7_MYCBI	Uncharacterized protein OS=Mycobacterium bovis BCG GN=RN06_0071 PE=4 SV=1	0.59211	0.681931	1.46642
904	tr|A0A120IQS1|A0A120IQS1_MYCBI	Fatty acid synthase OS=Mycobacterium bovis BCG GN=RN06_4536 PE=4 SV=1	0.59237	0.92066	1.08618
905	tr|A0A1R3Y037|A0A1R3Y037_MYCBO	Two component sensor histidine kinase dost OS=Mycobacterium bovis (strain ATCC BAA-935 / AF2122/97) GN=dost PE=4 SV=1	0.59299	1.12993	0.885007
906	tr|A0A0Y1B6V6|A0A0Y1B6V6_MYCBI	Polyketide cyclase/dehydrase OS=Mycobacterium bovis BCG GN=RN06_0111 PE=4 SV=1	0.59306	0.912168	1.09629
907	tr|A0A243QLK0|A0A243QLK0_MYCBI	2-oxoglutarate oxidoreductase subunit KorA OS=Mycobacterium bovis GN=B7S04_13220 PE=4 SV=1	0.59315	0.935455	1.069
908	tr|A0A0K2HUW0|A0A0K2HUW0_MYCBI	GMC-type oxidoreductase OS=Mycobacterium bovis BCG GN=RN06_1593 PE=3 SV=1	0.59322	1.33491	0.749112
909	tr|A0A1R3Y3S3|A0A1R3Y3S3_MYCBO	PROBABLE THYMIDINE PHOSPHORYLASE DEOA (TDRPASE) (PYRIMIDINE PHOSPHORYLASE) OS=Mycobacterium bovis (strain ATCC BAA-935 / AF2122/97) GN=deoA PE=3 SV=1	0.59332	1.28599	0.77761
910	tr|A0A1R3XZ92|A0A1R3XZ92_MYCBO	Iron-regulated universal stress protein family protein tb15.3 OS=Mycobacterium bovis (strain ATCC BAA-935 / AF2122/97) GN=TB15.3 PE=3 SV=1	0.59587	0.688727	1.45196
911	tr|A0A1R3Y6G6|A0A1R3Y6G6_MYCBO	Uncharacterized protein OS=Mycobacterium bovis (strain ATCC BAA-935 / AF2122/97) GN=ponA2 PE=4 SV=1	0.59632	1.07268	0.932244
912	tr|A0A1R3XWQ5|A0A1R3XWQ5_MYCBO	Conserved protein OS=Mycobacterium bovis (strain ATCC BAA-935 / AF2122/97) GN=BQ2027_MB0567 PE=4 SV=1	0.59756	2.08054	0.480645
913	tr|A0A1R3Y3Q4|A0A1R3Y3Q4_MYCBO	PROBABLE TRANSCRIPTIONAL REGULATORY PROTEIN (PROBABLY TETR-FAMILY) OS=Mycobacterium bovis (strain ATCC BAA-935 / AF2122/97) GN=BQ2027_MB3323 PE=4 SV=1	0.5978	1.14236	0.875377
914	tr|A0A1R3XZZ1|A0A1R3XZZ1_MYCBO	6-phosphofructokinase pfkb (Phosphohexokinase) (Phosphofructokinase) OS=Mycobacterium bovis (strain ATCC BAA-935 / AF2122/97) GN=pfkB PE=3 SV=1	0.5993	1.19105	0.839592
915	tr|A0A1R3XZS9|A0A1R3XZS9_MYCBO	Possible toxin mazf5 OS=Mycobacterium bovis (strain ATCC BAA-935 / AF2122/97) GN=mazf5 PE=4 SV=1	0.60031	1.06971	0.934835
916	tr|A0A0K2HZY5|A0A0K2HZY5_MYCBI	Formyltetrahydrofolate deformylase OS=Mycobacterium bovis BCG GN=purU PE=3 SV=1	0.60045	1.23829	0.807566
917	tr|A0A0K2HTZ2|A0A0K2HTZ2_MYCBI	Methionine--tRNA ligase OS=Mycobacterium bovis BCG GN=metG PE=3 SV=1	0.60069	1.06414	0.939727
918	tr|A0A243QJ80|A0A243QJ80_MYCBI	Bifunctional oligoribonuclease/PAP phosphatase NrnA OS=Mycobacterium bovis GN=B7S04_15240 PE=4 SV=1	0.60138	1.11722	0.895078
919	tr|A0A109S7S5|A0A109S7S5_MYCBI	ESX-5 type VII secretion system protein EccA OS=Mycobacterium bovis BCG GN=RN06_2231 PE=4 SV=1	0.60141	0.656634	1.52292
920	tr|A0A0H3MBR1|A0A0H3MBR1_MYCBP	5'-3' exonuclease OS=Mycobacterium bovis (strain BCG / Pasteur 1173P2) GN=BCG_2110 PE=4 SV=1	0.60166	1.20522	0.829725
921	tr|A0A0K2HV99|A0A0K2HV99_MYCBI	6,7-dimethyl-8-ribityllumazine synthase OS=Mycobacterium bovis BCG GN=ribH PE=3 SV=1	0.60352	0.93743	1.06675
922	tr|A0A1R3Y3L7|A0A1R3Y3L7_MYCBO	POSSIBLE LIPASE LIPV OS=Mycobacterium bovis (strain ATCC BAA-935 / AF2122/97) GN=lipV PE=4 SV=1	0.60463	0.806641	1.23971
923	tr|A0A0K2I0E3|A0A0K2I0E3_MYCBI	NADH-quinone oxidoreductase subunit D OS=Mycobacterium bovis BCG GN=nuoD PE=3 SV=1	0.60555	1.07334	0.931675
924	tr|A0A0K2HWW1|A0A0K2HWW1_MYCBI	Uncharacterized protein OS=Mycobacterium bovis BCG GN=RN06_2456 PE=4 SV=1	0.60602	0.919411	1.08765
925	tr|A0A1R3XXB2|A0A1R3XXB2_MYCBO	PROBABLE ACYL-COA DEHYDROGENASE FADE9 OS=Mycobacterium bovis (strain ATCC BAA-935 / AF2122/97) GN=fadE9 PE=3 SV=1	0.60643	2.13026	0.469425
926	tr|A0A0Y1C3X9|A0A0Y1C3X9_MYCBI	Transcriptional regulator OS=Mycobacterium bovis BCG GN=RN06_0844 PE=4 SV=1	0.60682	1.20039	0.833064
927	tr|A0A0H3MCS0|A0A0H3MCS0_MYCBP	Probable acetyl-/propionyl-coenzyme A carboxylase alpha chain (Alpha subunit) accA1 OS=Mycobacterium bovis (strain BCG / Pasteur 1173P2) GN=accA1 PE=4 SV=1	0.6074	0.867789	1.15235
928	tr|A0A0K2HV15|A0A0K2HV15_MYCBI	Glycogen phosphorylase OS=Mycobacterium bovis BCG GN=RN06_1655 PE=4 SV=1	0.60777	1.04281	0.958948
929	tr|G7QWY8|G7QWY8_MYCBI	Elongation factor Tu OS=Mycobacterium bovis BCG str. Mexico GN=tuf PE=3 SV=1	0.60834	1.03813	0.963267
930	tr|A0A1R3XZP0|A0A1R3XZP0_MYCBO	Probable d-amino acid oxidase aao OS=Mycobacterium bovis (strain ATCC BAA-935 / AF2122/97) GN=aao PE=4 SV=1	0.60835	1.41387	0.70728
931	tr|A0A0C7DJS9|A0A0C7DJS9_MYCBI	GMP synthase [glutamine-hydrolyzing] OS=Mycobacterium bovis GN=guaA PE=3 SV=1	0.60926	1.05775	0.945407
932	tr|A0A1R3Y6U4|A0A1R3Y6U4_MYCBO	Possible acyltransferase OS=Mycobacterium bovis (strain ATCC BAA-935 / AF2122/97) GN=BQ2027_MB3846C PE=4 SV=1	0.6095	1.08978	0.917618
933	tr|A0A1A9T7D6|A0A1A9T7D6_MYCBI	Chaperone protein ClpB OS=Mycobacterium bovis GN=clpB PE=3 SV=1	0.61052	0.975838	1.02476
934	tr|A0A083W5R2|A0A083W5R2_MYCBI	Alanine and proline-rich secreted protein Apa OS=Mycobacterium bovis GN=B7S04_09990 PE=4 SV=1	0.61108	1.08081	0.92523
935	tr|A0A1R3XYG6|A0A1R3XYG6_MYCBO	Conserved protein OS=Mycobacterium bovis (strain ATCC BAA-935 / AF2122/97) GN=BQ2027_MB0783C PE=4 SV=1	0.61164	1.12046	0.892494
936	tr|A0A1R3XY33|A0A1R3XY33_MYCBO	Conserved protein OS=Mycobacterium bovis (strain ATCC BAA-935 / AF2122/97) GN=BQ2027_MB1264C PE=4 SV=1	0.61235	0.798355	1.25258
937	tr|A0A1R3XYH8|A0A1R3XYH8_MYCBO	PROBABLE MUTATOR PROTEIN MUTT2 (7,8-dihydro-8-oxoguanine-triphosphatase) (8-OXO-DGTPASE) OS=Mycobacterium bovis (strain ATCC BAA-935 / AF2122/97) GN=mutT2 PE=3 SV=1	0.61237	1.1335	0.882222
938	tr|A0A0H3M640|A0A0H3M640_MYCBP	DNA primase OS=Mycobacterium bovis (strain BCG / Pasteur 1173P2) GN=dnaG PE=3 SV=1	0.61281	0.896137	1.1159
939	tr|A0A1R3XYC2|A0A1R3XYC2_MYCBO	Uncharacterized protein OS=Mycobacterium bovis (strain ATCC BAA-935 / AF2122/97) GN=BQ2027_MB1478C PE=4 SV=1	0.61301	1.21789	0.821089
940	tr|A0A1A9E899|A0A1A9E899_MYCBI	ATP phosphoribosyltransferase OS=Mycobacterium bovis GN=hisG PE=3 SV=1	0.61325	0.964311	1.03701
941	tr|A0A1R3XWE0|A0A1R3XWE0_MYCBO	PROBABLE ISOCITRATE DEHYDROGENASE [NADP] ICD2 (OXALOSUCCINATE DECARBOXYLASE) (IDH) (NADP+-SPECIFIC ICDH) (IDP) OS=Mycobacterium bovis (strain ATCC BAA-935 / AF2122/97) GN=icd2 PE=4 SV=1	0.61385	1.03001	0.970866
942	tr|A0A1R3Y404|A0A1R3Y404_MYCBO	Conserved protein OS=Mycobacterium bovis (strain ATCC BAA-935 / AF2122/97) GN=BQ2027_MB3404 PE=4 SV=1	0.61413	1.29518	0.772091
943	tr|A0A109S6W1|A0A109S6W1_MYCBI	Nucleoside triphosphate pyrophosphohydrolase OS=Mycobacterium bovis BCG GN=RN06_1276 PE=4 SV=1	0.61452	0.87831	1.13855
944	tr|A0A0K2HVX1|A0A0K2HVX1_MYCBI	Acetylglutamate kinase OS=Mycobacterium bovis BCG GN=argB PE=3 SV=1	0.61463	0.930418	1.07479
945	tr|A0A1R3Y1J6|A0A1R3Y1J6_MYCBO	Conserved protein OS=Mycobacterium bovis (strain ATCC BAA-935 / AF2122/97) GN=BQ2027_MB1840 PE=4 SV=1	0.61515	1.33884	0.746917
946	tr|A0A1R3XWN1|A0A1R3XWN1_MYCBO	PHOSPHOTYROSINE PROTEIN PHOSPHATASE PTPB (PROTEIN-TYROSINE-PHOSPHATASE) (PTPase) OS=Mycobacterium bovis (strain ATCC BAA-935 / AF2122/97) GN=ptbB PE=4 SV=1	0.61582	0.870159	1.14921
947	tr|A0A1R3XXF3|A0A1R3XXF3_MYCBO	PROBABLE PYRUVATE, PHOSPHATE DIKINASE PPDK OS=Mycobacterium bovis (strain ATCC BAA-935 / AF2122/97) GN=ppdK PE=4 SV=1	0.61592	0.778018	1.28532
948	tr|A0A083W3N4|A0A083W3N4_MYCBI	UDP-N-acetylmuramoylalanine--D-glutamate ligase OS=Mycobacterium bovis GN=murD PE=3 SV=1	0.61627	1.07444	0.930719
949	tr|A0A1R3Y3T0|A0A1R3Y3T0_MYCBO	PROBABLE ACYL-COA THIOESTERASE II TESB2 (TEII) OS=Mycobacterium bovis (strain ATCC BAA-935 / AF2122/97) GN=tesB2 PE=4 SV=1	0.61838	0.912907	1.0954
950	tr|A0A083W3N1|A0A083W3N1_MYCBI	UDP-N-acetylmuramate--L-alanine ligase OS=Mycobacterium bovis GN=murC PE=3 SV=1	0.61896	1.12586	0.888206
951	tr|A0A1A9EAF7|A0A1A9EAF7_MYCBI	GNAT family acetyltransferase OS=Mycobacterium bovis GN=Mb1595_p3088 PE=4 SV=1	0.61943	0.832428	1.20131
952	tr|A0A1R3Y139|A0A1R3Y139_MYCBO	Conserved protein OS=Mycobacterium bovis (strain ATCC BAA-935 / AF2122/97) GN=BQ2027_MB2433C PE=4 SV=1	0.61963	1.11872	0.893876
953	tr|A0A243QZ75|A0A243QZ75_MYCBI	Alpha/beta hydrolase OS=Mycobacterium bovis GN=B7S04_14360 PE=4 SV=1	0.62143	1.08086	0.92519
954	tr|G7R190|G7R190_MYCBI	Nucleoside diphosphate kinase OS=Mycobacterium bovis BCG str. Mexico GN=ndkA PE=3 SV=1	0.62317	1.15891	0.862883
955	tr|A0A243R615|A0A243R615_MYCBI	Oxidoreductase OS=Mycobacterium bovis GN=B7S04_04200 PE=4 SV=1	0.62327	1.14053	0.876785
956	tr|A0A1R3XWQ4|A0A1R3XWQ4_MYCBO	Citrate synthase OS=Mycobacterium bovis (strain ATCC BAA-935 / AF2122/97) GN=gltA2 PE=3 SV=1	0.62412	0.957908	1.04394
957	tr|A0A109S827|A0A109S827_MYCBI	Uncharacterized protein OS=Mycobacterium bovis BCG GN=RN06_2491 PE=4 SV=1	0.6244	1.13764	0.879014
958	tr|A0A1R3Y3M6|A0A1R3Y3M6_MYCBO	Anti-sigma factor rsha OS=Mycobacterium bovis (strain ATCC BAA-935 / AF2122/97) GN=rsha PE=4 SV=1	0.625	1.23185	0.811784
959	tr|A0A1R3XWB5|A0A1R3XWB5_MYCBO	POSSIBLE SECRETED PROTEIN OS=Mycobacterium bovis (strain ATCC BAA-935 / AF2122/97) GN=BQ2027_MB0400C PE=4 SV=1	0.62605	1.05287	0.949782
960	tr|A0A1R3Y3R8|A0A1R3Y3R8_MYCBO	Nad(P)h quinone reductase lpda OS=Mycobacterium bovis (strain ATCC BAA-935 / AF2122/97) GN=lpdA PE=4 SV=1	0.62634	1.10506	0.904926
961	tr|A0A1A9E6D4|A0A1A9E6D4_MYCBI	3-oxoacyl-ACP reductase OS=Mycobacterium bovis GN=B7S04_08140 PE=4 SV=1	0.62938	1.05596	0.947006
962	tr|A0A0K2I1X3|A0A0K2I1X3_MYCBI	Iron-regulated H-NS-like protein OS=Mycobacterium bovis BCG GN=RN06_4398 PE=4 SV=1	0.63028	0.898876	1.1125
963	tr|A0A1R3XVE9|A0A1R3XVE9_MYCBO	PROBABLE PEPTIDASE OS=Mycobacterium bovis (strain ATCC BAA-935 / AF2122/97) GN=BQ2027_MB0466C PE=4 SV=1	0.63041	1.05282	0.949834
964	tr|A0A1R3Y343|A0A1R3Y343_MYCBO	Nadph:adrenodoxin oxidoreductase fpra (Nadph-ferredoxin reductase) OS=Mycobacterium bovis (strain ATCC BAA-935 / AF2122/97) GN=fprA PE=4 SV=1	0.63074	1.06921	0.935268
965	tr|A0A1A9E9P2|A0A1A9E9P2_MYCBI	Uncharacterized protein OS=Mycobacterium bovis GN=B7S04_13865 PE=4 SV=1	0.63088	0.8792	1.1374
966	tr|A0A1A9EBH7|A0A1A9EBH7_MYCBI	Uncharacterized protein OS=Mycobacterium bovis GN=Mb1595_p3449 PE=4 SV=1	0.63137	0.654412	1.52809
967	tr|A0A1R3Y3D4|A0A1R3Y3D4_MYCBO	PROBABLE SHORT CHAIN ALCOHOL DEHYDROGENASE/REDUCTASE OS=Mycobacterium bovis (strain ATCC BAA-935 / AF2122/97) GN=BQ2027_MB3083C PE=3 SV=1	0.63183	1.06293	0.940795
968	tr|A0A1R3XXI7|A0A1R3XXI7_MYCBO	Possible pyridoxamine 5'-phosphate oxidase (Pnp/pmp oxidase) (Pyridoxinephosphate oxidase) (Pnpox) (Pyridoxine 5'-phosphate oxidase) OS=Mycobacterium bovis (strain ATCC BAA-935 / AF2122/97) GN=BQ2027_MB1186 PE=4 SV=1	0.63241	0.779547	1.2828
969	tr|A0A1R3XUS6|A0A1R3XUS6_MYCBO	Conserved protein OS=Mycobacterium bovis (strain ATCC BAA-935 / AF2122/97) GN=BQ2027_MB0256C PE=4 SV=1	0.63275	0.734856	1.36081
970	tr|A0A0K2HYA0|A0A0K2HYA0_MYCBI	ATP-dependent Clp protease proteolytic subunit OS=Mycobacterium bovis BCG GN=clpP PE=3 SV=1	0.63281	0.926236	1.07964
971	tr|A0A1R3XYM7|A0A1R3XYM7_MYCBO	Probable dna-3-methyladenine glycosylase i taga (Tag i) (3-methyladenine-dna glycosylase i, constitutive) (Dna-3-methyladenine glycosidase i) OS=Mycobacterium bovis (strain ATCC BAA-935 / AF2122/97) GN=tagA PE=4 SV=1	0.63303	1.34681	0.742493
972	tr|A0A1A9E6P5|A0A1A9E6P5_MYCBI	Imidazole glycerol phosphate synthase subunit HisF OS=Mycobacterium bovis GN=hisF PE=3 SV=1	0.63374	0.904958	1.10502
973	tr|A0A1R3Y2R7|A0A1R3Y2R7_MYCBO	Uncharacterized protein OS=Mycobacterium bovis (strain ATCC BAA-935 / AF2122/97) GN=BQ2027_MB2718C PE=4 SV=1	0.63411	0.909907	1.09901
974	tr|A0A1R3Y591|A0A1R3Y591_MYCBO	PROBABLE TWO COMPONENT SENSOR KINASE OS=Mycobacterium bovis (strain ATCC BAA-935 / AF2122/97) GN=BQ2027_MB3246C PE=4 SV=1	0.63444	1.06144	0.942117
975	tr|A0A0K2HS11|A0A0K2HS11_MYCBI	Superoxide dismutase [Cu-Zn] OS=Mycobacterium bovis BCG GN=RN06_0536 PE=3 SV=1	0.63445	0.932155	1.07278
976	tr|A0A243QRR0|A0A243QRR0_MYCBI	Serine/threonine protein kinase OS=Mycobacterium bovis GN=B7S04_06930 PE=4 SV=1	0.6345	1.20317	0.831138
977	tr|A0A1R3Y173|A0A1R3Y173_MYCBO	Ppe family protein ppe41 OS=Mycobacterium bovis (strain ATCC BAA-935 / AF2122/97) GN=PPE41 PE=4 SV=1	0.63454	1.21768	0.821231
978	tr|A0A0Y1BB75|A0A0Y1BB75_MYCBI	Cobyric acid synthase OS=Mycobacterium bovis BCG GN=cobQ PE=3 SV=1	0.6348	1.2076	0.828088
979	tr|A0A1R3XZG0|A0A1R3XZG0_MYCBO	Probable iron-regulated aconitate hydratase acn (Citrate hydro-lyase) (Aconitase) OS=Mycobacterium bovis (strain ATCC BAA-935 / AF2122/97) GN=acn PE=4 SV=1	0.637	0.957686	1.04418
980	tr|A0A1R3Y0N9|A0A1R3Y0N9_MYCBO	Uncharacterized protein OS=Mycobacterium bovis (strain ATCC BAA-935 / AF2122/97) GN=BQ2027_MB2280C PE=4 SV=1	0.63775	1.06055	0.942904
981	tr|A0A1R3XXM9|A0A1R3XXM9_MYCBO	PROBABLE COLD SHOCK-LIKE PROTEIN B CSPB OS=Mycobacterium bovis (strain ATCC BAA-935 / AF2122/97) GN=cspB PE=4 SV=1	0.6382	0.834644	1.19812
982	tr|A0A0K2HSX1|A0A0K2HSX1_MYCBI	50S ribosomal protein L16 OS=Mycobacterium bovis BCG GN=rplP PE=3 SV=1	0.63837	1.2093	0.826924
983	tr|A0A1R3XZD7|A0A1R3XZD7_MYCBO	POSSIBLE FLAVOPROTEIN OS=Mycobacterium bovis (strain ATCC BAA-935 / AF2122/97) GN=BQ2027_MB1848 PE=4 SV=1	0.63858	0.821013	1.21801
984	tr|A0A1A9ECE7|A0A1A9ECE7_MYCBI	Hydrolase OS=Mycobacterium bovis GN=B7S04_18300 PE=4 SV=1	0.63877	1.02927	0.971565
985	tr|A0A1R3Y572|A0A1R3Y572_MYCBO	Udp-galactofuranosyl transferase glft1 OS=Mycobacterium bovis (strain ATCC BAA-935 / AF2122/97) GN=glft1 PE=4 SV=1	0.63915	1.08962	0.917752
986	tr|A0A1R3Y4I4|A0A1R3Y4I4_MYCBO	4,9-dhsa hydrolase OS=Mycobacterium bovis (strain ATCC BAA-935 / AF2122/97) GN=hsad PE=4 SV=1	0.63948	0.903748	1.1065
987	tr|A0A1R3XUP8|A0A1R3XUP8_MYCBO	Conserved protein tb18.5 OS=Mycobacterium bovis (strain ATCC BAA-935 / AF2122/97) GN=TB18.5 PE=4 SV=1	0.63958	1.13703	0.879481
988	tr|A0A120IPH4|A0A120IPH4_MYCBI	Glutamate 5-kinase OS=Mycobacterium bovis BCG GN=proB PE=3 SV=1	0.64023	1.10654	0.903717
989	tr|A0A1A9EDS7|A0A1A9EDS7_MYCBI	MPT51/MPB51 antigen OS=Mycobacterium bovis GN=B7S04_20375 PE=4 SV=1	0.64034	1.17222	0.853081
990	tr|A0A1R3XW72|A0A1R3XW72_MYCBO	Uncharacterized protein OS=Mycobacterium bovis (strain ATCC BAA-935 / AF2122/97) GN=BQ2027_MB0709C PE=4 SV=1	0.64039	0.8406	1.18963
991	tr|A0A243QUA9|A0A243QUA9_MYCBI	Isoniazid-inducible protein iniA OS=Mycobacterium bovis GN=B7S04_01850 PE=4 SV=1	0.64152	0.911034	1.09765
992	tr|A0A0K2HT64|A0A0K2HT64_MYCBI	Phosphoribosylformylglycinamidine synthase subunit PurQ OS=Mycobacterium bovis BCG GN=purQ PE=3 SV=1	0.64249	0.926804	1.07898
993	tr|A0A1R3XX20|A0A1R3XX20_MYCBO	PROBABLE MOLYBDOPTERIN BIOSYNTHESIS PROTEIN MOEA1 OS=Mycobacterium bovis (strain ATCC BAA-935 / AF2122/97) GN=moeA1 PE=4 SV=1	0.64321	1.1054	0.904652
994	tr|A0A243QIU5|A0A243QIU5_MYCBI	Aspartate aminotransferase family protein OS=Mycobacterium bovis GN=B7S04_17925 PE=3 SV=1	0.6445	1.0199	0.980492
995	tr|A0A1R3Y324|A0A1R3Y324_MYCBO	PROBABLE PHOSPHOGLUCOMUTASE PGMA (GLUCOSE PHOSPHOMUTASE) (PGM) OS=Mycobacterium bovis (strain ATCC BAA-935 / AF2122/97) GN=pgmA PE=3 SV=1	0.64665	0.917969	1.08936
996	tr|A0A1R3XY25|A0A1R3XY25_MYCBO	Uncharacterized protein OS=Mycobacterium bovis (strain ATCC BAA-935 / AF2122/97) GN=BQ2027_MB1033 PE=4 SV=1	0.64698	1.09047	0.917035
997	tr|A0A1R3Y4W4|A0A1R3Y4W4_MYCBO	Conserved protein OS=Mycobacterium bovis (strain ATCC BAA-935 / AF2122/97) GN=BQ2027_MB3713C PE=4 SV=1	0.64709	1.33473	0.749216
998	tr|A0A1A9EAZ9|A0A1A9EAZ9_MYCBI	Uracil-DNA glycosylase OS=Mycobacterium bovis GN=ung PE=3 SV=1	0.64773	1.57952	0.633103
999	tr|A0A243QKP5|A0A243QKP5_MYCBI	2-dehydropantoate 2-reductase OS=Mycobacterium bovis GN=B7S04_13895 PE=3 SV=1	0.64879	0.664054	1.5059
1000	tr|A0A1R3Y0L2|A0A1R3Y0L2_MYCBO	PROBABLE CONSERVED TRANSMEMBRANE PROTEIN OS=Mycobacterium bovis (strain ATCC BAA-935 / AF2122/97) GN=BQ2027_MB2242 PE=4 SV=1	0.64909	0.88677	1.12769
1001	tr|A0A0H3M8R0|A0A0H3M8R0_MYCBP	Uncharacterized protein OS=Mycobacterium bovis (strain BCG / Pasteur 1173P2) GN=BCG_0811c PE=4 SV=1	0.64983	1.51062	0.661982
1002	tr|A0A1R3Y0G5|A0A1R3Y0G5_MYCBO	Conserved protein OS=Mycobacterium bovis (strain ATCC BAA-935 / AF2122/97) GN=BQ2027_MB2194C PE=4 SV=1	0.65067	1.09571	0.912649
1003	tr|A0A1R3Y112|A0A1R3Y112_MYCBO	5-methyltetrahydrofolate--homocystein methyltransferase meth (Methionine synthase, vitamin-b12 dependent isozyme) (Ms) OS=Mycobacterium bovis (strain ATCC BAA-935 / AF2122/97) GN=metH PE=4 SV=1	0.65448	0.943815	1.05953
1004	tr|A0A1R3XXK6|A0A1R3XXK6_MYCBO	Respiratory nitrate reductase (Alpha chain) narg OS=Mycobacterium bovis (strain ATCC BAA-935 / AF2122/97) GN=narG PE=3 SV=1	0.6548	0.528551	1.89196
1005	tr|A0A0K2I0S5|A0A0K2I0S5_MYCBI	N-acetylglucosaminyl-diphospho-decaprenol L-rhamnosyltransferase OS=Mycobacterium bovis BCG GN=RN06_3952 PE=4 SV=1	0.65541	0.955163	1.04694
1006	tr|A0A243QRH5|A0A243QRH5_MYCBI	Proline dehydrogenase OS=Mycobacterium bovis GN=B7S04_06525 PE=4 SV=1	0.65578	0.880906	1.1352
1007	tr|A0A1R3Y598|A0A1R3Y598_MYCBO	Decaprenylphosphoryl-beta-d-ribose 2'-oxidase OS=Mycobacterium bovis (strain ATCC BAA-935 / AF2122/97) GN=dpre1 PE=4 SV=1	0.65623	1.07379	0.931278
1008	tr|A0A109S8R2|A0A109S8R2_MYCBI	Oligoribonuclease OS=Mycobacterium bovis BCG GN=orn PE=3 SV=1	0.65674	0.944266	1.05902
1009	tr|A0A0H3M564|A0A0H3M564_MYCBP	Histidinol dehydrogenase OS=Mycobacterium bovis (strain BCG / Pasteur 1173P2) GN=hisD PE=3 SV=1	0.65677	1.03655	0.964741
1010	tr|A0A243R6W1|A0A243R6W1_MYCBI	Methyltransferase OS=Mycobacterium bovis GN=B7S04_01040 PE=4 SV=1	0.65696	0.904358	1.10576
1011	tr|A0A1R3XYE9|A0A1R3XYE9_MYCBO	CONSERVED MEMBRANE PROTEIN OS=Mycobacterium bovis (strain ATCC BAA-935 / AF2122/97) GN=BQ2027_MB1163 PE=4 SV=1	0.65786	0.774435	1.29126
1012	tr|A0A1R3XYQ3|A0A1R3XYQ3_MYCBO	Uncharacterized protein OS=Mycobacterium bovis (strain ATCC BAA-935 / AF2122/97) GN=BQ2027_MB1463C PE=4 SV=1	0.65882	0.817988	1.22251
1013	tr|A0A1R3XYL1|A0A1R3XYL1_MYCBO	Uncharacterized protein OS=Mycobacterium bovis (strain ATCC BAA-935 / AF2122/97) GN=BQ2027_MB0833C PE=4 SV=1	0.65937	1.29859	0.770068
1014	tr|A0A1R3Y0R2|A0A1R3Y0R2_MYCBO	Probable methyltransferase OS=Mycobacterium bovis (strain ATCC BAA-935 / AF2122/97) GN=BQ2027_MB1550 PE=4 SV=1	0.6606	0.905814	1.10398
1015	tr|A0A0K2HY50|A0A0K2HY50_MYCBI	Probable nicotinate-nucleotide adenylyltransferase OS=Mycobacterium bovis BCG GN=nadD PE=3 SV=1	0.66076	1.10079	0.908438
1016	tr|A0A109S9K1|A0A109S9K1_MYCBI	Acetyltransferase OS=Mycobacterium bovis BCG GN=RN06_3678 PE=4 SV=1	0.66107	1.04643	0.955633
1017	tr|A0A0K2HVX9|A0A0K2HVX9_MYCBI	Argininosuccinate lyase OS=Mycobacterium bovis BCG GN=argH PE=3 SV=1	0.66124	1.10279	0.906789
1018	tr|A0A1R3Y2C5|A0A1R3Y2C5_MYCBO	Conserved protein OS=Mycobacterium bovis (strain ATCC BAA-935 / AF2122/97) GN=BQ2027_MB2578A PE=4 SV=1	0.66259	1.2582	0.794785
1019	tr|A0A1R3XZ94|A0A1R3XZ94_MYCBO	Conserved protein OS=Mycobacterium bovis (strain ATCC BAA-935 / AF2122/97) GN=BQ2027_MB1053 PE=4 SV=1	0.66317	1.28277	0.779565
1020	sp|Q7TXX0|DAPB_MYCBO	4-hydroxy-tetrahydrodipicolinate reductase OS=Mycobacterium bovis (strain ATCC BAA-935 / AF2122/97) GN=dapB PE=3 SV=1	0.66336	0.641465	1.55893
1021	tr|A0A0K2HU53|A0A0K2HU53_MYCBI	Uncharacterized protein OS=Mycobacterium bovis BCG GN=RN06_1400 PE=4 SV=1	0.66388	1.21783	0.821129
1022	tr|A0A1R3XWH5|A0A1R3XWH5_MYCBO	Conserved protein OS=Mycobacterium bovis (strain ATCC BAA-935 / AF2122/97) GN=BQ2027_MB0697 PE=4 SV=1	0.66395	0.775217	1.28996
1023	tr|A0A1R3Y2Y6|A0A1R3Y2Y6_MYCBO	PROBABLE TRANSCRIPTIONAL REGULATORY PROTEIN OS=Mycobacterium bovis (strain ATCC BAA-935 / AF2122/97) GN=BQ2027_MB3013 PE=4 SV=1	0.66436	1.06261	0.941079
1024	tr|A0A1R3Y4D5|A0A1R3Y4D5_MYCBO	POSSIBLE COENZYME F420-DEPENDENT OXIDOREDUCTASE OS=Mycobacterium bovis (strain ATCC BAA-935 / AF2122/97) GN=BQ2027_MB3550C PE=4 SV=1	0.66603	1.08514	0.92154
1025	tr|A0A1A9EDB7|A0A1A9EDB7_MYCBI	S-adenosyl-L-methionine-dependent methyltransferase OS=Mycobacterium bovis GN=B7S04_20295 PE=3 SV=1	0.66624	0.862614	1.15927
1026	tr|A0A0K2HZ45|A0A0K2HZ45_MYCBI	Alanine-rich protein OS=Mycobacterium bovis BCG GN=RN06_3320 PE=4 SV=1	0.66667	1.21393	0.82377
1027	tr|A0A1R3Y140|A0A1R3Y140_MYCBO	Conserved protein OS=Mycobacterium bovis (strain ATCC BAA-935 / AF2122/97) GN=BQ2027_MB2425 PE=4 SV=1	0.66685	1.5125	0.661157
1028	tr|A0A0K2I1E2|A0A0K2I1E2_MYCBI	Phosphoglucosamine mutase OS=Mycobacterium bovis BCG GN=glmM PE=3 SV=1	0.66704	0.948455	1.05435
1029	tr|A0A243QNM5|A0A243QNM5_MYCBI	Inositol-1-monophosphatase OS=Mycobacterium bovis GN=B7S04_14520 PE=3 SV=1	0.66762	1.11065	0.900377
1030	tr|A0A1R3XUG0|A0A1R3XUG0_MYCBO	Aldehyde dehydrogenase OS=Mycobacterium bovis (strain ATCC BAA-935 / AF2122/97) GN=BQ2027_MB0152 PE=3 SV=1	0.66778	0.971138	1.02972
1031	tr|A0A1R3XXM8|A0A1R3XXM8_MYCBO	Probable cystathionine beta-synthase CBS (Serine sulfhydrase) (Beta-thionase) (Hemoprotein H-450) OS=Mycobacterium bovis (strain ATCC BAA-935 / AF2122/97) GN=cbs PE=4 SV=1	0.66779	0.960017	1.04165
1032	tr|A0A243R1V9|A0A243R1V9_MYCBI	SAM-dependent methyltransferase OS=Mycobacterium bovis GN=B7S04_10735 PE=4 SV=1	0.66783	0.823871	1.21378
1033	tr|A0A0K2HVF8|A0A0K2HVF8_MYCBI	Enoyl-CoA hydratase EchA12 OS=Mycobacterium bovis BCG GN=RN06_1826 PE=3 SV=1	0.66796	0.86949	1.1501
1034	tr|A0A1R3Y5Q5|A0A1R3Y5Q5_MYCBO	Ribonuclease VapC OS=Mycobacterium bovis (strain ATCC BAA-935 / AF2122/97) GN=vapc46 PE=3 SV=1	0.66807	1.10835	0.902243
1035	tr|A0A243QKN3|A0A243QKN3_MYCBI	Peptidyl-prolyl cis-trans isomerase OS=Mycobacterium bovis GN=B7S04_13940 PE=4 SV=1	0.66904	1.05384	0.948911
1036	tr|A0A1R3Y1Z3|A0A1R3Y1Z3_MYCBO	Conserved alanine and leucine rich protein OS=Mycobacterium bovis (strain ATCC BAA-935 / AF2122/97) GN=BQ2027_MB2733 PE=4 SV=1	0.66921	1.21634	0.822141
1037	tr|A0A1R3XVZ9|A0A1R3XVZ9_MYCBO	Probable membrane-anchored mycosin mycp3 (Serine protease) (Subtilisin-like protease) (Subtilase-like) (Mycosin-3) OS=Mycobacterium bovis (strain ATCC BAA-935 / AF2122/97) GN=mycp3 PE=4 SV=1	0.66939	0.936905	1.06734
1038	tr|A0A0H3M6N8|A0A0H3M6N8_MYCBP	DNA repair protein RecN OS=Mycobacterium bovis (strain BCG / Pasteur 1173P2) GN=recN PE=3 SV=1	0.66987	0.925928	1.08
1039	tr|A0A1R3XUL8|A0A1R3XUL8_MYCBO	Conserved protein OS=Mycobacterium bovis (strain ATCC BAA-935 / AF2122/97) GN=BQ2027_MB0196 PE=4 SV=1	0.67065	1.27678	0.78322
1040	tr|A0A1R3XW78|A0A1R3XW78_MYCBO	POSSIBLE CONSERVED MEMBRANE PROTEIN OS=Mycobacterium bovis (strain ATCC BAA-935 / AF2122/97) GN=BQ2027_MB0007 PE=4 SV=1	0.67115	0.95231	1.05008
1041	tr|A0A1A9E7L5|A0A1A9E7L5_MYCBI	Isocitrate lyase OS=Mycobacterium bovis GN=B7S04_10305 PE=4 SV=1	0.67197	0.942545	1.06096
1042	tr|A0A1R3Y460|A0A1R3Y460_MYCBO	Glutamate decarboxylase OS=Mycobacterium bovis (strain ATCC BAA-935 / AF2122/97) GN=gadB PE=3 SV=1	0.67287	0.807554	1.23831
1043	tr|G7QQR2|G7QQR2_MYCBI	Threonine synthase OS=Mycobacterium bovis BCG str. Mexico GN=thrC PE=3 SV=1	0.67331	1.05968	0.943681
1044	tr|A0A0H4FW38|A0A0H4FW38_MYCBI	Uncharacterized protein OS=Mycobacterium bovis BCG GN=RN06_3886 PE=4 SV=1	0.6737	1.06129	0.942249
1045	tr|A0A0H3MF17|A0A0H3MF17_MYCBP	Probable exported protease OS=Mycobacterium bovis (strain BCG / Pasteur 1173P2) GN=BCG_2241c PE=4 SV=1	0.67383	0.928669	1.07681
1046	tr|G7QY38|G7QY38_MYCBI	Adenosylhomocysteinase OS=Mycobacterium bovis BCG str. Mexico GN=sahH PE=3 SV=1	0.67478	0.949941	1.0527
1047	tr|A0A0H3MBC7|A0A0H3MBC7_MYCBP	Probable lignin peroxidase lipJ OS=Mycobacterium bovis (strain BCG / Pasteur 1173P2) GN=lipJ PE=4 SV=1	0.67492	1.02613	0.974535
1048	tr|A0A243QHV0|A0A243QHV0_MYCBI	ESX-1 secretion-associated protein EspA OS=Mycobacterium bovis GN=B7S04_19390 PE=4 SV=1	0.67512	0.825939	1.21074
1049	tr|A0A1R3XXX3|A0A1R3XXX3_MYCBO	Conserved protein OS=Mycobacterium bovis (strain ATCC BAA-935 / AF2122/97) GN=BQ2027_MB0595C PE=4 SV=1	0.67546	1.13757	0.879067
1050	tr|A0A0K2HVD3|A0A0K2HVD3_MYCBI	Transaldolase OS=Mycobacterium bovis BCG GN=tal PE=3 SV=1	0.67585	1.04644	0.95562
1051	tr|A0A1R3XUN4|A0A1R3XUN4_MYCBO	Double hotdog hydratase OS=Mycobacterium bovis (strain ATCC BAA-935 / AF2122/97) GN=BQ2027_MB0222 PE=4 SV=1	0.67623	1.04711	0.955009
1052	tr|A0A0K2HRF3|A0A0K2HRF3_MYCBI	Fatty-acid--CoA ligase FadD2 OS=Mycobacterium bovis BCG GN=RN06_0334 PE=4 SV=1	0.67662	0.923547	1.08278
1053	tr|A0A083W2K6|A0A083W2K6_MYCBI	Chaperone protein HtpG OS=Mycobacterium bovis GN=htpG PE=3 SV=1	0.67713	0.941897	1.06169
1054	tr|A0A0K2HXJ9|A0A0K2HXJ9_MYCBI	GTP cyclohydrolase 1 type 2 homolog OS=Mycobacterium bovis BCG GN=RN06_2739 PE=3 SV=1	0.6778	0.909012	1.1001
1055	tr|A0A1A9T8E7|A0A1A9T8E7_MYCBI	50S ribosomal protein L23 OS=Mycobacterium bovis GN=rplW PE=3 SV=1	0.67963	1.07215	0.93271
1056	tr|A0A1R3Y1B2|A0A1R3Y1B2_MYCBO	PROBABLE AMINOPEPTIDASE N PEPN (LYSYL AMINOPEPTIDASE) (LYS-AP) (ALANINE AMINOPEPTIDASE) OS=Mycobacterium bovis (strain ATCC BAA-935 / AF2122/97) GN=pepN PE=4 SV=1	0.67976	1.02574	0.97491
1057	tr|A0A1R3Y1P8|A0A1R3Y1P8_MYCBO	PROBABLE SERINE ACETYLTRANSFERASE CYSE (SAT) OS=Mycobacterium bovis (strain ATCC BAA-935 / AF2122/97) GN=cysE PE=4 SV=1	0.67996	1.09015	0.917308
1058	tr|A0A109SAZ4|A0A109SAZ4_MYCBI	ATP-dependent zinc metalloprotease FtsH OS=Mycobacterium bovis BCG GN=ftsH PE=3 SV=1	0.68024	0.929852	1.07544
1059	tr|A0A083W4A9|A0A083W4A9_MYCBI	Pup--protein ligase OS=Mycobacterium bovis GN=pafA PE=3 SV=1	0.68073	0.941418	1.06223
1060	tr|A0A1R3XV82|A0A1R3XV82_MYCBO	F420-dependent glucose-6-phosphate dehydrogenase OS=Mycobacterium bovis (strain ATCC BAA-935 / AF2122/97) GN=fgd1 PE=3 SV=1	0.68107	1.09453	0.913632
1061	tr|A0A0K2HU92|A0A0K2HU92_MYCBI	Serine hydroxymethyltransferase OS=Mycobacterium bovis BCG GN=glyA PE=3 SV=1	0.68155	0.970775	1.0301
1062	tr|A0A0Y1C319|A0A0Y1C319_MYCBI	Tryptophan synthase alpha chain OS=Mycobacterium bovis BCG GN=trpA PE=3 SV=1	0.68185	0.91951	1.08754
1063	tr|A0A243QMG4|A0A243QMG4_MYCBI	Dihydrofolate reductase OS=Mycobacterium bovis GN=B7S04_14850 PE=3 SV=1	0.68193	1.23993	0.806498
1064	tr|A0A0H3MDN2|A0A0H3MDN2_MYCBP	Signal recognition particle receptor FtsY OS=Mycobacterium bovis (strain BCG / Pasteur 1173P2) GN=ftsY PE=3 SV=1	0.68262	1.06958	0.934949
1065	tr|A0A1R3Y0E1|A0A1R3Y0E1_MYCBO	Conserved protein OS=Mycobacterium bovis (strain ATCC BAA-935 / AF2122/97) GN=BQ2027_MB2165C PE=4 SV=1	0.68425	1.13262	0.882911
1066	tr|A0A0K2HTH4|A0A0K2HTH4_MYCBI	UPF0336 protein RN06_0788 OS=Mycobacterium bovis BCG GN=RN06_0788 PE=3 SV=1	0.68445	1.07093	0.933764
1067	tr|A0A1R3XX66|A0A1R3XX66_MYCBO	PROBABLE OXIDOREDUCTASE OS=Mycobacterium bovis (strain ATCC BAA-935 / AF2122/97) GN=BQ2027_MB1079 PE=3 SV=1	0.68447	0.920632	1.08621
1068	tr|A0A1R3XV50|A0A1R3XV50_MYCBO	POSSIBLE PROTEIN TRANSPORT PROTEIN SECE2 OS=Mycobacterium bovis (strain ATCC BAA-935 / AF2122/97) GN=secE2 PE=4 SV=1	0.68516	0.977197	1.02334
1069	tr|A0A1R3XYD3|A0A1R3XYD3_MYCBO	PROBABLE BIOTIN SULFOXIDE REDUCTASE BISC (BDS reductase) (BSO reductase) OS=Mycobacterium bovis (strain ATCC BAA-935 / AF2122/97) GN=bisC PE=3 SV=1	0.68651	0.890043	1.12354
1070	tr|A0A1R3Y5B9|A0A1R3Y5B9_MYCBO	UDP-GALACTOPYRANOSE MUTASE GLF (UDP-GALP MUTASE) (NAD+-FLAVIN ADENINE DINUCLEOTIDE-REQUIRING ENZYME) OS=Mycobacterium bovis (strain ATCC BAA-935 / AF2122/97) GN=glf PE=4 SV=1	0.68679	1.0518	0.95075
1071	tr|A0A0K2HTW1|A0A0K2HTW1_MYCBI	Ribosomal RNA small subunit methyltransferase A OS=Mycobacterium bovis BCG GN=rsmA PE=3 SV=1	0.68747	0.884181	1.13099
1072	tr|A0A0K2I2M7|A0A0K2I2M7_MYCBI	Superoxide dismutase OS=Mycobacterium bovis BCG GN=RN06_4694 PE=3 SV=1	0.68812	0.93386	1.07082
1073	tr|A0A1A9T7S8|A0A1A9T7S8_MYCBI	Porphobilinogen deaminase OS=Mycobacterium bovis GN=hemC PE=3 SV=1	0.68882	1.05834	0.944879
1074	tr|A0A0K2I2P4|A0A0K2I2P4_MYCBI	Glutamate synthase small subunit OS=Mycobacterium bovis BCG GN=RN06_4707 PE=4 SV=1	0.68915	1.05618	0.946805
1075	tr|A0A1R3XXS8|A0A1R3XXS8_MYCBO	PROBABLE EPOXIDE HYDROLASE EPHC (EPOXIDE HYDRATASE) OS=Mycobacterium bovis (strain ATCC BAA-935 / AF2122/97) GN=ephC PE=4 SV=1	0.68979	0.629477	1.58862
1076	tr|A0A1R3XWA9|A0A1R3XWA9_MYCBO	POSSIBLE TWO COMPONENT SYSTEM RESPONSE TRANSCRIPTIONAL POSITIVE REGULATOR PHOP OS=Mycobacterium bovis (strain ATCC BAA-935 / AF2122/97) GN=phoP PE=4 SV=1	0.68989	1.0278	0.972948
1077	tr|A0A1R3XYY5|A0A1R3XYY5_MYCBO	Adenylate cyclase (Atp pyrophosphate-lyase) (Adenylyl cyclase) OS=Mycobacterium bovis (strain ATCC BAA-935 / AF2122/97) GN=BQ2027_MB1674 PE=4 SV=1	0.69135	1.36446	0.732892
1078	tr|A0A1R3XXY6|A0A1R3XXY6_MYCBO	Conserved protein OS=Mycobacterium bovis (strain ATCC BAA-935 / AF2122/97) GN=BQ2027_MB1333 PE=3 SV=1	0.69234	1.07484	0.930371
1079	tr|A0A1R3Y1I9|A0A1R3Y1I9_MYCBO	Endolytic murein transglycosylase OS=Mycobacterium bovis (strain ATCC BAA-935 / AF2122/97) GN=mltG PE=3 SV=1	0.69251	0.830246	1.20446
1080	tr|A0A0H3MF62|A0A0H3MF62_MYCBP	Probable transcription regulator (LysR family) OS=Mycobacterium bovis (strain BCG / Pasteur 1173P2) GN=BCG_2297c PE=4 SV=1	0.69288	0.830133	1.20463
1081	tr|A0A0K2HQQ1|A0A0K2HQQ1_MYCBI	Uncharacterized protein OS=Mycobacterium bovis BCG GN=RN06_0060 PE=4 SV=1	0.69372	1.09432	0.913807
1082	tr|A0A1R3XWT5|A0A1R3XWT5_MYCBO	Uncharacterized protein OS=Mycobacterium bovis (strain ATCC BAA-935 / AF2122/97) GN=BQ2027_MB0806 PE=4 SV=1	0.69394	1.19532	0.836593
1083	tr|A0A0K2HZE9|A0A0K2HZE9_MYCBI	Ribosome maturation factor RimP OS=Mycobacterium bovis BCG GN=rimP PE=3 SV=1	0.69507	1.1232	0.890315
1084	tr|A0A083W1Q0|A0A083W1Q0_MYCBI	Pyridoxine/pyridoxamine 5'-phosphate oxidase OS=Mycobacterium bovis GN=pdxH PE=3 SV=1	0.69573	0.814519	1.22772
1085	tr|A0A1R3XZW3|A0A1R3XZW3_MYCBO	Uncharacterized protein OS=Mycobacterium bovis (strain ATCC BAA-935 / AF2122/97) GN=BQ2027_MB2024 PE=4 SV=1	0.69645	1.06392	0.93992
1086	tr|A0A1R3XWP5|A0A1R3XWP5_MYCBO	Conserved protein OS=Mycobacterium bovis (strain ATCC BAA-935 / AF2122/97) GN=BQ2027_MB0557C PE=4 SV=1	0.69655	0.843332	1.18577
1087	tr|A0A1R3Y386|A0A1R3Y386_MYCBO	Universal stress protein family protein OS=Mycobacterium bovis (strain ATCC BAA-935 / AF2122/97) GN=BQ2027_MB3158C PE=3 SV=1	0.69681	0.960686	1.04092
1088	tr|A0A1R3XXL1|A0A1R3XXL1_MYCBO	3-hydroxybutyryl-coa dehydrogenase fadb2 (Beta-hydroxybutyryl-coa dehydrogenase) (Bhbd) OS=Mycobacterium bovis (strain ATCC BAA-935 / AF2122/97) GN=fadB2 PE=4 SV=1	0.6969	1.037	0.964324
1089	tr|A0A243QYR8|A0A243QYR8_MYCBI	Oxidase regulatory-like protein OS=Mycobacterium bovis GN=B7S04_13450 PE=4 SV=1	0.69695	0.943355	1.06005
1090	tr|A0A0K2HVE9|A0A0K2HVE9_MYCBI	Uncharacterized protein OS=Mycobacterium bovis BCG GN=RN06_1816 PE=4 SV=1	0.69784	0.95723	1.04468
1091	tr|A0A1R3XXD9|A0A1R3XXD9_MYCBO	Probable protease ii ptrbb [second part] (Oligopeptidase b) OS=Mycobacterium bovis (strain ATCC BAA-935 / AF2122/97) GN=ptrB PE=4 SV=1	0.6988	0.947748	1.05513
1092	tr|A0A1R3XWS9|A0A1R3XWS9_MYCBO	Conserved protein OS=Mycobacterium bovis (strain ATCC BAA-935 / AF2122/97) GN=BQ2027_MB0207C PE=4 SV=1	0.70006	0.79694	1.2548
1093	tr|A0A0K2HQJ8|A0A0K2HQJ8_MYCBI	DNA gyrase subunit A OS=Mycobacterium bovis BCG GN=gyrA PE=3 SV=1	0.70029	0.964612	1.03669
1094	tr|A0A1R3Y5F3|A0A1R3Y5F3_MYCBO	Conserved protein OS=Mycobacterium bovis (strain ATCC BAA-935 / AF2122/97) GN=BQ2027_MB3880 PE=4 SV=1	0.70039	1.14605	0.872564
1095	tr|A0A1A9E7I6|A0A1A9E7I6_MYCBI	Urease subunit alpha OS=Mycobacterium bovis GN=ureC PE=3 SV=1	0.70073	1.20381	0.830699
1096	tr|A0A0K2HW31|A0A0K2HW31_MYCBI	Glucose-6-phosphate 1-dehydrogenase OS=Mycobacterium bovis BCG GN=zwf PE=3 SV=1	0.70088	1.06354	0.940256
1097	tr|A0A1R3XU80|A0A1R3XU80_MYCBO	POSSIBLE OXIDOREDUCTASE OS=Mycobacterium bovis (strain ATCC BAA-935 / AF2122/97) GN=BQ2027_MB0064 PE=4 SV=1	0.70119	0.782217	1.27842
1098	tr|A0A0H3MF88|A0A0H3MF88_MYCBP	Uncharacterized protein OS=Mycobacterium bovis (strain BCG / Pasteur 1173P2) GN=BCG_3691 PE=4 SV=1	0.7022	0.879711	1.13674
1099	tr|A0A083WHL4|A0A083WHL4_MYCBI	Alpha-keto-acid decarboxylase OS=Mycobacterium bovis GN=B7S04_04665 PE=3 SV=1	0.70238	0.964149	1.03718
1100	tr|A0A1R3Y0X8|A0A1R3Y0X8_MYCBO	Uncharacterized protein OS=Mycobacterium bovis (strain ATCC BAA-935 / AF2122/97) GN=BQ2027_MB2381C PE=4 SV=1	0.70239	0.88023	1.13607
1101	tr|A0A0H3MDH4|A0A0H3MDH4_MYCBP	Possible chalcone synthase pks10 OS=Mycobacterium bovis (strain BCG / Pasteur 1173P2) GN=pks10 PE=4 SV=1	0.70267	0.880924	1.13517
1102	tr|A0A1R3XVX3|A0A1R3XVX3_MYCBO	POSSIBLE GLYOXALASE II (HYDROXYACYLGLUTATHIONE HYDROLASE) (GLX II) OS=Mycobacterium bovis (strain ATCC BAA-935 / AF2122/97) GN=BQ2027_MB0651C PE=4 SV=1	0.70273	0.925996	1.07992
1103	tr|A0A1R3Y2Y1|A0A1R3Y2Y1_MYCBO	Conserved protein OS=Mycobacterium bovis (strain ATCC BAA-935 / AF2122/97) GN=BQ2027_MB3066C PE=4 SV=1	0.70352	0.886786	1.12767
1104	tr|A0A1R3XVP6|A0A1R3XVP6_MYCBO	1,4-dihydroxy-2-naphthoyl-CoA synthase OS=Mycobacterium bovis (strain ATCC BAA-935 / AF2122/97) GN=menB PE=3 SV=1	0.70483	1.05037	0.952049
1105	tr|A0A109SAY8|A0A109SAY8_MYCBI	Aminotransferase OS=Mycobacterium bovis BCG GN=RN06_4355 PE=3 SV=1	0.70531	1.04024	0.961312
1106	tr|A0A1R3Y524|A0A1R3Y524_MYCBO	POSSIBLE COBYRIC ACID SYNTHASE COBQ2 OS=Mycobacterium bovis (strain ATCC BAA-935 / AF2122/97) GN=cobQ2 PE=4 SV=1	0.70585	0.94062	1.06313
1107	tr|A0A109S755|A0A109S755_MYCBI	Uncharacterized protein OS=Mycobacterium bovis BCG GN=RN06_1571 PE=4 SV=1	0.70622	0.859589	1.16335
1108	tr|A0A1A9EDA5|A0A1A9EDA5_MYCBI	Cold-shock protein OS=Mycobacterium bovis GN=B7S04_19525 PE=4 SV=1	0.70627	0.944688	1.05855
1109	tr|A0A1R3Y2Q2|A0A1R3Y2Q2_MYCBO	Uncharacterized protein OS=Mycobacterium bovis (strain ATCC BAA-935 / AF2122/97) GN=BQ2027_MB2999C PE=4 SV=1	0.70948	1.05369	0.949049
1110	tr|A0A1R3Y3P3|A0A1R3Y3P3_MYCBO	POSSIBLE LINOLEOYL-COA DESATURASE (DELTA(6)-DESATURASE) OS=Mycobacterium bovis (strain ATCC BAA-935 / AF2122/97) GN=desa3 PE=4 SV=1	0.7095	1.26721	0.789138
1111	tr|A0A0K2HVW4|A0A0K2HVW4_MYCBI	Methyltransferase OS=Mycobacterium bovis BCG GN=RN06_2098 PE=4 SV=1	0.71042	1.02979	0.97107
1112	tr|A0A1R3Y3T6|A0A1R3Y3T6_MYCBO	POSSIBLE SOJ/PARA-RELATED PROTEIN OS=Mycobacterium bovis (strain ATCC BAA-935 / AF2122/97) GN=BQ2027_MB3239C PE=4 SV=1	0.71111	1.03538	0.965828
1113	tr|A0A1R3Y4V1|A0A1R3Y4V1_MYCBO	Uncharacterized protein OS=Mycobacterium bovis (strain ATCC BAA-935 / AF2122/97) GN=BQ2027_MB3703C PE=4 SV=1	0.71126	0.81611	1.22532
1114	tr|A0A1R3XWW7|A0A1R3XWW7_MYCBO	Phosphate-binding protein PstS OS=Mycobacterium bovis (strain ATCC BAA-935 / AF2122/97) GN=pstS2 PE=3 SV=1	0.71191	0.960707	1.0409
1115	tr|A0A1R3XUG9|A0A1R3XUG9_MYCBO	NAD(P) transhydrogenase subunit beta OS=Mycobacterium bovis (strain ATCC BAA-935 / AF2122/97) GN=pntB PE=3 SV=1	0.71199	0.917021	1.09049
1116	sp|P0A4X3|ALR_MYCBO	Alanine racemase OS=Mycobacterium bovis (strain ATCC BAA-935 / AF2122/97) GN=alr PE=3 SV=1	0.71218	0.920042	1.08691
1117	tr|A0A243QUE2|A0A243QUE2_MYCBI	Isoniazid-induced protein IniB OS=Mycobacterium bovis GN=B7S04_01845 PE=4 SV=1	0.71242	0.753796	1.32662
1118	tr|A0A0H3M7A3|A0A0H3M7A3_MYCBP	Probable macrolide-transport ATP-binding protein ABC transporter OS=Mycobacterium bovis (strain BCG / Pasteur 1173P2) GN=BCG_2497c PE=4 SV=1	0.71296	0.976092	1.02449
1119	tr|A0A109S918|A0A109S918_MYCBI	Dehydrogenase OS=Mycobacterium bovis BCG GN=RN06_3325 PE=4 SV=1	0.713	1.05901	0.944277
1120	tr|A0A0K2I180|A0A0K2I180_MYCBI	Trehalose 6-phosphate phosphatase OS=Mycobacterium bovis BCG GN=RN06_4127 PE=3 SV=1	0.71328	0.920641	1.0862
1121	tr|A0A1R3Y335|A0A1R3Y335_MYCBO	Conserved protein OS=Mycobacterium bovis (strain ATCC BAA-935 / AF2122/97) GN=BQ2027_MB3126C PE=4 SV=1	0.71385	0.945916	1.05718
1122	tr|A0A0K2I1H4|A0A0K2I1H4_MYCBI	10 kDa chaperonin OS=Mycobacterium bovis BCG GN=groS PE=3 SV=1	0.71395	1.0427	0.959052
1123	tr|A0A1R3XUR8|A0A1R3XUR8_MYCBO	PROBABLE PHOSPHOTRIESTERASE PHP (PARATHION HYDROLASE) (PTE) (ARYLDIALKYLPHOSPHATASE) (PARAOXONASE) (A-ESTERASE) (ARYLTRIPHOSPHATASE) (PARAOXON HYDROLASE) OS=Mycobacterium bovis (strain ATCC BAA-935 / AF2122/97) GN=php PE=3 SV=1	0.7143	1.3411	0.745655
1124	tr|A0A0K2HU04|A0A0K2HU04_MYCBI	Ribose-phosphate pyrophosphokinase OS=Mycobacterium bovis BCG GN=prs PE=3 SV=1	0.71589	0.978155	1.02233
1125	tr|A0A1R3XUT4|A0A1R3XUT4_MYCBO	PROBABLE 5-OXOPROLINASE OPLA (5-OXO-L-PROLINASE) (PYROGLUTAMASE) (5-OPASE) OS=Mycobacterium bovis (strain ATCC BAA-935 / AF2122/97) GN=oplA PE=4 SV=1	0.71604	0.742699	1.34644
1126	tr|A0A1R3Y6I0|A0A1R3Y6I0_MYCBO	Probable hercynylcysteine sulfoxide lyase OS=Mycobacterium bovis (strain ATCC BAA-935 / AF2122/97) GN=egtE PE=3 SV=1	0.71611	1.05506	0.94781
1127	tr|A0A1R3Y3Y2|A0A1R3Y3Y2_MYCBO	Probable bifunctional protein acetyl-/propionyl-coenzyme a carboxylase (Epsilon chain) acce5 OS=Mycobacterium bovis (strain ATCC BAA-935 / AF2122/97) GN=acce5 PE=4 SV=1	0.71659	1.22833	0.81411
1128	tr|A0A1R3Y5K6|A0A1R3Y5K6_MYCBO	Possible mutator protein mutt4 OS=Mycobacterium bovis (strain ATCC BAA-935 / AF2122/97) GN=mutt4 PE=3 SV=1	0.71796	1.04198	0.959709
1129	tr|A0A1R3Y3K6|A0A1R3Y3K6_MYCBO	Polyphosphate kinase ppk2 (Polyphosphoric acid kinase) OS=Mycobacterium bovis (strain ATCC BAA-935 / AF2122/97) GN=ppk2 PE=4 SV=1	0.71828	1.07664	0.928813
1130	tr|A0A0H3M6I8|A0A0H3M6I8_MYCBP	UDP-N-acetylmuramoyl-tripeptide--D-alanyl-D-alanine ligase OS=Mycobacterium bovis (strain BCG / Pasteur 1173P2) GN=murF PE=3 SV=1	0.71958	1.09587	0.912518
1131	tr|A0A109S770|A0A109S770_MYCBI	Uncharacterized protein OS=Mycobacterium bovis BCG GN=RN06_1646 PE=4 SV=1	0.72072	1.31973	0.757731
1132	tr|A0A1R3XU79|A0A1R3XU79_MYCBO	Ribonuclease VapC OS=Mycobacterium bovis (strain ATCC BAA-935 / AF2122/97) GN=vapc1 PE=3 SV=1	0.72164	1.29063	0.774818
1133	tr|A0A243R649|A0A243R649_MYCBI	Bifunctional cephalosporin acylase/gamma-glutamyltranspeptidase OS=Mycobacterium bovis GN=B7S04_04215 PE=4 SV=1	0.7217	0.90199	1.10866
1134	tr|A0A1R3Y1S3|A0A1R3Y1S3_MYCBO	Conserved protein OS=Mycobacterium bovis (strain ATCC BAA-935 / AF2122/97) GN=BQ2027_MB2662 PE=4 SV=1	0.72358	0.959402	1.04232
1135	tr|A0A1R3XX85|A0A1R3XX85_MYCBO	PROBABLE MEDIUM CHAIN FATTY-ACID-COA LIGASE FADD14 (FATTY-ACID-COA SYNTHETASE) (FATTY-ACID-COA SYNTHASE) OS=Mycobacterium bovis (strain ATCC BAA-935 / AF2122/97) GN=fadD14 PE=4 SV=1	0.72462	1.07554	0.92977
1136	tr|A0A1A9ECF1|A0A1A9ECF1_MYCBI	Translation initiation factor IF-1 OS=Mycobacterium bovis GN=infA PE=3 SV=1	0.72578	1.15021	0.869407
1137	tr|G7QV02|G7QV02_MYCBI	Isocitrate lyase OS=Mycobacterium bovis BCG str. Mexico GN=icl PE=4 SV=1	0.72662	0.958036	1.0438
1138	tr|A0A1A9E4P1|A0A1A9E4P1_MYCBI	50S ribosomal protein L32 OS=Mycobacterium bovis GN=rpmF PE=3 SV=1	0.72814	1.21388	0.823806
1139	tr|A0A0K2HSZ4|A0A0K2HSZ4_MYCBI	30S ribosomal protein S10 OS=Mycobacterium bovis BCG GN=rpsJ PE=3 SV=1	0.72854	1.06808	0.936263
1140	tr|A0A1A9E7S9|A0A1A9E7S9_MYCBI	Catalase-peroxidase OS=Mycobacterium bovis GN=katG PE=3 SV=1	0.729	0.971406	1.02944
1141	tr|A0A0K2HU45|A0A0K2HU45_MYCBI	Uncharacterized protein OS=Mycobacterium bovis BCG GN=RN06_1401 PE=4 SV=1	0.72948	1.20008	0.833275
1142	sp|P66985|TRPB_MYCBO	Tryptophan synthase beta chain OS=Mycobacterium bovis (strain ATCC BAA-935 / AF2122/97) GN=trpB PE=3 SV=1	0.72962	0.956502	1.04548
1143	tr|A0A1R3Y1P9|A0A1R3Y1P9_MYCBO	PROBABLE CONSERVED MEMBRANE PROTEIN OS=Mycobacterium bovis (strain ATCC BAA-935 / AF2122/97) GN=BQ2027_MB2641C PE=4 SV=1	0.73136	0.917815	1.08954
1144	tr|G7QRF2|G7QRF2_MYCBI	ATP synthase subunit beta OS=Mycobacterium bovis BCG str. Mexico GN=atpD PE=3 SV=1	0.73146	1.02538	0.975252
1145	tr|A0A1R3XYX0|A0A1R3XYX0_MYCBO	Uncharacterized protein OS=Mycobacterium bovis (strain ATCC BAA-935 / AF2122/97) GN=BQ2027_MB1665C PE=4 SV=1	0.73212	0.860549	1.16205
1146	tr|A0A1R3Y442|A0A1R3Y442_MYCBO	Conserved protein OS=Mycobacterium bovis (strain ATCC BAA-935 / AF2122/97) GN=BQ2027_MB3434 PE=4 SV=1	0.73356	0.925217	1.08083
1147	tr|A0A0K2HZE4|A0A0K2HZE4_MYCBI	Ribosome-binding factor A OS=Mycobacterium bovis BCG GN=rbfA PE=3 SV=1	0.73389	1.10037	0.908788
1148	tr|A0A1A9E4P4|A0A1A9E4P4_MYCBI	Exopolyphosphatase OS=Mycobacterium bovis GN=Mb1595_p1096 PE=4 SV=1	0.7341	1.29381	0.772914
1149	tr|A0A1A9E6E1|A0A1A9E6E1_MYCBI	Antitoxin OS=Mycobacterium bovis GN=B7S04_08205 PE=4 SV=1	0.73424	1.44281	0.693093
1150	tr|A0A0K2HXC6|A0A0K2HXC6_MYCBI	Uncharacterized protein OS=Mycobacterium bovis BCG GN=RN06_2592 PE=4 SV=1	0.73615	0.885997	1.12867
1151	tr|A0A0K2HSE5|A0A0K2HSE5_MYCBI	S-adenosyl-L-methionine-dependent methyltransferase OS=Mycobacterium bovis BCG GN=RN06_0353 PE=3 SV=1	0.73678	0.95467	1.04748
1152	tr|A0A0K2HZM1|A0A0K2HZM1_MYCBI	30S ribosomal protein S16 OS=Mycobacterium bovis BCG GN=rpsP PE=3 SV=1	0.73815	1.13639	0.879977
1153	tr|A0A0K2HSR9|A0A0K2HSR9_MYCBI	30S ribosomal protein S7 OS=Mycobacterium bovis BCG GN=rpsG PE=3 SV=1	0.73852	1.14816	0.870956
1154	tr|A0A1R3XV97|A0A1R3XV97_MYCBO	PROBABLE LIPOPROTEIN AMINOPEPTIDASE LPQL OS=Mycobacterium bovis (strain ATCC BAA-935 / AF2122/97) GN=lpqL PE=4 SV=1	0.73893	0.958808	1.04296
1155	tr|A0A120INI4|A0A120INI4_MYCBI	Phosphoribosylformylglycinamidine synthase subunit PurL OS=Mycobacterium bovis BCG GN=purL PE=3 SV=1	0.74146	1.07911	0.926689
1156	tr|A0A1R3XV28|A0A1R3XV28_MYCBO	Esx conserved component ecce3. esx-3 type vii secretion system protein. probable transmembrane protein OS=Mycobacterium bovis (strain ATCC BAA-935 / AF2122/97) GN=ecce3 PE=4 SV=1	0.74161	0.946567	1.05645
1157	tr|A0A1R3Y0T7|A0A1R3Y0T7_MYCBO	Conserved protein OS=Mycobacterium bovis (strain ATCC BAA-935 / AF2122/97) GN=BQ2027_MB2341C PE=4 SV=1	0.74207	0.958909	1.04285
1158	tr|A0A1R3XUF8|A0A1R3XUF8_MYCBO	PROBABLE SHORT-CHAIN TYPE DEHYDROGENASE/REDUCTASE OS=Mycobacterium bovis (strain ATCC BAA-935 / AF2122/97) GN=BQ2027_MB0153 PE=4 SV=1	0.74255	0.931047	1.07406
1159	tr|A0A0K2HY79|A0A0K2HY79_MYCBI	50S ribosomal protein L27 OS=Mycobacterium bovis BCG GN=rpmA PE=3 SV=1	0.74256	1.03958	0.961931
1160	tr|A0A1R3XUI8|A0A1R3XUI8_MYCBO	PROBABLE CONSERVED MCE ASSOCIATED TRANSMEMBRANE PROTEIN OS=Mycobacterium bovis (strain ATCC BAA-935 / AF2122/97) GN=BQ2027_MB0182 PE=4 SV=1	0.74373	0.956557	1.04542
1161	tr|A0A083VWA8|A0A083VWA8_MYCBI	Protein translocase subunit SecA OS=Mycobacterium bovis GN=secA PE=3 SV=1	0.74478	0.978271	1.02221
1162	tr|A0A1R3XX44|A0A1R3XX44_MYCBO	PROBABLE MEMBRANE PROTEIN OS=Mycobacterium bovis (strain ATCC BAA-935 / AF2122/97) GN=BQ2027_MB0705 PE=4 SV=1	0.74531	1.29521	0.772075
1163	tr|A0A0K2I193|A0A0K2I193_MYCBI	NADH-quinone oxidoreductase subunit B OS=Mycobacterium bovis BCG GN=nuoB PE=3 SV=1	0.74539	1.03306	0.968001
1164	tr|A0A1A9E708|A0A1A9E708_MYCBI	Serine/threonine protein kinase OS=Mycobacterium bovis GN=B7S04_09375 PE=4 SV=1	0.7455	0.885046	1.12988
1165	tr|A0A0H3M4F7|A0A0H3M4F7_MYCBP	UvrABC system protein A OS=Mycobacterium bovis (strain BCG / Pasteur 1173P2) GN=uvrA PE=3 SV=1	0.74669	0.952333	1.05005
1166	tr|A0A1R3Y498|A0A1R3Y498_MYCBO	PROBABLE ENOYL-COA HYDRATASE ECHA16 (ENOYL HYDRASE) (UNSATURATED ACYL-COA HYDRATASE) (CROTONASE) OS=Mycobacterium bovis (strain ATCC BAA-935 / AF2122/97) GN=echA16 PE=4 SV=1	0.74705	0.867586	1.15262
1167	tr|A0A1R3Y564|A0A1R3Y564_MYCBO	Carbonic anhydrase OS=Mycobacterium bovis (strain ATCC BAA-935 / AF2122/97) GN=canb PE=3 SV=1	0.74893	1.08024	0.925717
1168	tr|A0A1R3XZN9|A0A1R3XZN9_MYCBO	Uncharacterized protein OS=Mycobacterium bovis (strain ATCC BAA-935 / AF2122/97) GN=BQ2027_MB1915C PE=4 SV=1	0.74986	1.16408	0.859051
1169	tr|A0A1A9E9E4|A0A1A9E9E4_MYCBI	Glutamine-dependent NAD(+) synthetase OS=Mycobacterium bovis GN=nadE PE=3 SV=1	0.74988	0.949207	1.05351
1170	tr|A0A1R3Y1T6|A0A1R3Y1T6_MYCBO	CONSERVED HYPOTHETICAL ALANINE LEUCINE VALINE RICH PROTEIN OS=Mycobacterium bovis (strain ATCC BAA-935 / AF2122/97) GN=BQ2027_MB2589C PE=4 SV=1	0.75012	0.908118	1.10118
1171	tr|A0A1R3Y566|A0A1R3Y566_MYCBO	Possible enoyl-coa hydratase echa21 (Enoyl hydrase) (Unsaturated acyl-coa hydratase) (Crotonase) OS=Mycobacterium bovis (strain ATCC BAA-935 / AF2122/97) GN=echA21 PE=4 SV=1	0.75132	0.949071	1.05366
1172	tr|A0A1R3Y1E4|A0A1R3Y1E4_MYCBO	Probable branched-chain keto acid dehydrogenase e1 component, beta subunit bkdb OS=Mycobacterium bovis (strain ATCC BAA-935 / AF2122/97) GN=bkdb PE=4 SV=1	0.75177	0.964691	1.0366
1173	tr|A0A1R3Y2E2|A0A1R3Y2E2_MYCBO	Nadph-dependent mycothiol reductase mtr OS=Mycobacterium bovis (strain ATCC BAA-935 / AF2122/97) GN=mtr PE=3 SV=1	0.75188	0.962204	1.03928
1174	tr|A0A1R3Y5B0|A0A1R3Y5B0_MYCBO	PROBABLE PROPIONYL-COA CARBOXYLASE BETA CHAIN 4 ACCD4 (PCCASE) (PROPANOYL-COA:CARBON DIOXIDE LIGASE) OS=Mycobacterium bovis (strain ATCC BAA-935 / AF2122/97) GN=accD4 PE=4 SV=1	0.75202	1.03946	0.962037
1175	tr|A0A0K2HUP9|A0A0K2HUP9_MYCBI	Carbonic anhydrase OS=Mycobacterium bovis BCG GN=RN06_1599 PE=3 SV=1	0.75222	1.03866	0.962779
1176	tr|A0A083VXX1|A0A083VXX1_MYCBI	Phthiocerol/phthiodiolone dimycocerosyl transferase OS=Mycobacterium bovis GN=B7S04_15780 PE=4 SV=1	0.75264	1.04476	0.957158
1177	tr|A0A243R887|A0A243R887_MYCBI	Glutamine amidotransferase OS=Mycobacterium bovis GN=B7S04_00080 PE=4 SV=1	0.75272	1.09865	0.910211
1178	tr|A0A0H3M5E3|A0A0H3M5E3_MYCBP	Probable dipeptidase PepE OS=Mycobacterium bovis (strain BCG / Pasteur 1173P2) GN=pepE PE=3 SV=1	0.75303	1.17471	0.851272
1179	tr|A0A0H3M9V3|A0A0H3M9V3_MYCBP	Possible mycobactin utilization protein viuB OS=Mycobacterium bovis (strain BCG / Pasteur 1173P2) GN=viuB PE=4 SV=1	0.75369	1.06463	0.939297
1180	tr|A0A0K2HW18|A0A0K2HW18_MYCBI	Glyceraldehyde-3-phosphate dehydrogenase OS=Mycobacterium bovis BCG GN=RN06_1779 PE=3 SV=1	0.75377	0.931111	1.07399
1181	tr|A0A0K2I038|A0A0K2I038_MYCBI	Probable DNA ligase OS=Mycobacterium bovis BCG GN=lig PE=3 SV=1	0.75454	1.15444	0.866222
1182	tr|Q09IV4|Q09IV4_MYCBI	Outer membrane protein A OS=Mycobacterium bovis GN=B7S04_04910 PE=3 SV=1	0.75615	0.835511	1.19687
1183	tr|A0A0K2HXL4|A0A0K2HXL4_MYCBI	Nicotinate-nucleotide--dimethylbenzimidazole phosphoribosyltransferase OS=Mycobacterium bovis BCG GN=cobT PE=3 SV=1	0.75732	0.972193	1.0286
1184	tr|A0A0H3MAC0|A0A0H3MAC0_MYCBP	Transketolase OS=Mycobacterium bovis (strain BCG / Pasteur 1173P2) GN=tkt PE=3 SV=1	0.75783	0.967391	1.03371
1185	tr|A0A0K2HTM7|A0A0K2HTM7_MYCBI	Two component transcriptional regulator PrrA OS=Mycobacterium bovis BCG GN=RN06_1125 PE=4 SV=1	0.75785	0.932804	1.07204
1186	tr|A0A1R3Y3R0|A0A1R3Y3R0_MYCBO	PROBABLE ATP-DEPENDENT HELICASE LHR (LARGE HELICASE-RELATED PROTEIN) OS=Mycobacterium bovis (strain ATCC BAA-935 / AF2122/97) GN=lhr PE=4 SV=1	0.75875	1.26583	0.789997
1187	tr|A0A1R3Y426|A0A1R3Y426_MYCBO	Uncharacterized protein OS=Mycobacterium bovis (strain ATCC BAA-935 / AF2122/97) GN=BQ2027_MB3410 PE=4 SV=1	0.75905	1.12946	0.885379
1188	tr|A0A0K2HT32|A0A0K2HT32_MYCBI	Alcohol dehydrogenase B OS=Mycobacterium bovis BCG GN=RN06_0941 PE=3 SV=1	0.75916	1.03795	0.963439
1189	tr|A0A1R3Y5M2|A0A1R3Y5M2_MYCBO	PROBABLE CONSERVED TRANSMEMBRANE PROTEIN OS=Mycobacterium bovis (strain ATCC BAA-935 / AF2122/97) GN=BQ2027_MB3940 PE=4 SV=1	0.75918	0.939072	1.06488
1190	tr|A0A1A9T6H8|A0A1A9T6H8_MYCBI	Cation-transporting P-type ATPase B OS=Mycobacterium bovis GN=B7S04_00580 PE=3 SV=1	0.76027	0.795861	1.2565
1191	tr|A0A1R3Y0F5|A0A1R3Y0F5_MYCBO	Conserved protein OS=Mycobacterium bovis (strain ATCC BAA-935 / AF2122/97) GN=BQ2027_MB2080 PE=4 SV=1	0.76035	1.08584	0.920943
1192	tr|A0A1R3XVU3|A0A1R3XVU3_MYCBO	POSSIBLE MUTATOR PROTEIN MUTT3 (7,8-DIHYDRO-8-OXOGUANINE-TRIPHOSPHATASE) (8-OXO-DGTPASE) (DGTP PYROPHOSPHOHYDROLASE) OS=Mycobacterium bovis (strain ATCC BAA-935 / AF2122/97) GN=mutT3 PE=3 SV=1	0.76095	0.821191	1.21774
1193	tr|A0A1R3Y0U3|A0A1R3Y0U3_MYCBO	POSSIBLE FLAVOPROTEIN OS=Mycobacterium bovis (strain ATCC BAA-935 / AF2122/97) GN=BQ2027_MB2275 PE=4 SV=1	0.76101	1.09378	0.914263
1194	tr|A0A0H3M751|A0A0H3M751_MYCBP	Uncharacterized protein OS=Mycobacterium bovis (strain BCG / Pasteur 1173P2) GN=TB39.8 PE=4 SV=1	0.76122	1.03192	0.969067
1195	tr|A0A0K2I003|A0A0K2I003_MYCBI	Glycogen synthase OS=Mycobacterium bovis BCG GN=RN06_3675 PE=4 SV=1	0.76163	1.2923	0.773812
1196	tr|A0A243QN32|A0A243QN32_MYCBI	Uncharacterized protein OS=Mycobacterium bovis GN=B7S04_12025 PE=4 SV=1	0.76163	0.842935	1.18633
1197	tr|A0A0Y1B187|A0A0Y1B187_MYCBI	Phosphoserine/threonine phosphatase PstP OS=Mycobacterium bovis BCG GN=RN06_0022 PE=4 SV=1	0.76211	0.975416	1.0252
1198	tr|A0A243QWZ7|A0A243QWZ7_MYCBI	3-phosphoshikimate 1-carboxyvinyltransferase OS=Mycobacterium bovis GN=aroA PE=3 SV=1	0.76242	0.95716	1.04476
1199	tr|A0A1R3Y038|A0A1R3Y038_MYCBO	L-gulono-1,4-lactone dehydrogenase OS=Mycobacterium bovis (strain ATCC BAA-935 / AF2122/97) GN=BQ2027_MB1800 PE=4 SV=1	0.76246	0.975481	1.02513
1200	tr|A0A1R3Y2Z8|A0A1R3Y2Z8_MYCBO	PROBABLE ACYL-COA DEHYDROGENASE FADE22b [SECOND PART] OS=Mycobacterium bovis (strain ATCC BAA-935 / AF2122/97) GN=fadE22b PE=3 SV=1	0.76331	0.879153	1.13746
1201	tr|G7R199|G7R199_MYCBI	2-oxoglutarate ferrodoxin oxidoreductase subunit beta OS=Mycobacterium bovis BCG str. Mexico GN=BCGMEX_2464c PE=4 SV=1	0.76331	1.03997	0.961568
1202	tr|A0A1R3Y5E6|A0A1R3Y5E6_MYCBO	Uncharacterized protein OS=Mycobacterium bovis (strain ATCC BAA-935 / AF2122/97) GN=BQ2027_MB3757C PE=4 SV=1	0.76412	0.971906	1.02891
1203	tr|A0A243QLG1|A0A243QLG1_MYCBI	Valine--tRNA ligase OS=Mycobacterium bovis GN=valS PE=3 SV=1	0.76484	0.946049	1.05703
1204	tr|A0A1R3Y1I2|A0A1R3Y1I2_MYCBO	PROBABLE CONSERVED TRANSMEMBRANE PROTEIN OS=Mycobacterium bovis (strain ATCC BAA-935 / AF2122/97) GN=BQ2027_MB2565 PE=4 SV=1	0.76484	0.953433	1.04884
1205	tr|A0A1R3XVL1|A0A1R3XVL1_MYCBO	PROBABLE TRANSCRIPTIONAL REGULATORY PROTEIN (POSSIBLY TETR-FAMILY) OS=Mycobacterium bovis (strain ATCC BAA-935 / AF2122/97) GN=BQ2027_MB0149 PE=4 SV=1	0.76533	0.978359	1.02212
1206	tr|A0A1R3Y2Y2|A0A1R3Y2Y2_MYCBO	Signal peptidase I OS=Mycobacterium bovis (strain ATCC BAA-935 / AF2122/97) GN=lepB PE=3 SV=1	0.76612	0.964427	1.03688
1207	tr|A0A083VUH9|A0A083VUH9_MYCBI	Adenosine deaminase OS=Mycobacterium bovis GN=add PE=3 SV=1	0.76708	0.969049	1.03194
1208	tr|A0A1R3XUF2|A0A1R3XUF2_MYCBO	PROBABLE OXIDOREDUCTASE OS=Mycobacterium bovis (strain ATCC BAA-935 / AF2122/97) GN=BQ2027_MB0079C PE=4 SV=1	0.76712	0.819966	1.21956
1209	tr|A0A1R3Y1R1|A0A1R3Y1R1_MYCBO	POSSIBLE METHYLTRANSFERASE (METHYLASE) OS=Mycobacterium bovis (strain ATCC BAA-935 / AF2122/97) GN=BQ2027_MB2655 PE=4 SV=1	0.768	0.96509	1.03617
1210	tr|A0A1R3Y1U7|A0A1R3Y1U7_MYCBO	POLYKETIDE SYNTHETASE MBTC (POLYKETIDE SYNTHASE) OS=Mycobacterium bovis (strain ATCC BAA-935 / AF2122/97) GN=mbtC PE=3 SV=1	0.76846	0.762154	1.31207
1211	tr|A0A1R3Y2F8|A0A1R3Y2F8_MYCBO	POSSIBLE AMIDOTRANSFERASE OS=Mycobacterium bovis (strain ATCC BAA-935 / AF2122/97) GN=BQ2027_MB2884C PE=4 SV=1	0.76931	0.954417	1.04776
1212	tr|A0A1R3XWJ1|A0A1R3XWJ1_MYCBO	PROBABLE ACYL-[ACYL-CARRIER PROTEIN] DESATURASE DESA1 (ACYL-[ACP] DESATURASE) (STEAROYL-ACP DESATURASE) (PROTEIN DES) OS=Mycobacterium bovis (strain ATCC BAA-935 / AF2122/97) GN=desA1 PE=4 SV=1	0.76939	1.01683	0.983449
1213	tr|A0A1R3XV16|A0A1R3XV16_MYCBO	Esx conserved component ecca3. esx-3 type vii secretion system protein OS=Mycobacterium bovis (strain ATCC BAA-935 / AF2122/97) GN=ecca3 PE=4 SV=1	0.76965	0.957684	1.04419
1214	tr|A0A1R3Y2L1|A0A1R3Y2L1_MYCBO	Daunorubicin-dim-transport atp-binding protein abc transporter drra OS=Mycobacterium bovis (strain ATCC BAA-935 / AF2122/97) GN=drrA PE=4 SV=1	0.76977	1.04473	0.957183
1215	tr|G7QZC3|G7QZC3_MYCBI	3-oxoacyl-acyl-carrier-protein synthase II OS=Mycobacterium bovis BCG str. Mexico GN=kasB PE=3 SV=1	0.77013	1.01929	0.981074
1216	tr|A0A1R3Y1C3|A0A1R3Y1C3_MYCBO	PROBABLE NAD-DEPENDENT GLUTAMATE DEHYDROGENASE GDH (NAD-GDH) (NAD-DEPENDENT GLUTAMIC DEHYDROGENASE) OS=Mycobacterium bovis (strain ATCC BAA-935 / AF2122/97) GN=gdh PE=4 SV=1	0.77017	1.03357	0.967516
1217	tr|A0A1R3Y050|A0A1R3Y050_MYCBO	Conserved protein OS=Mycobacterium bovis (strain ATCC BAA-935 / AF2122/97) GN=BQ2027_MB1954C PE=4 SV=1	0.77028	0.935052	1.06946
1218	tr|A0A1R3XZ15|A0A1R3XZ15_MYCBO	PROBABLE PHOSPHATASE OS=Mycobacterium bovis (strain ATCC BAA-935 / AF2122/97) GN=BQ2027_MB1718 PE=4 SV=1	0.77052	0.937043	1.06719
1219	tr|A0A1A9EAI6|A0A1A9EAI6_MYCBI	Methionine aminopeptidase OS=Mycobacterium bovis GN=map PE=3 SV=1	0.77069	0.959001	1.04275
1220	sp|Q7U0D0|Y1252_MYCBO	Putative O-methyltransferase Mb1252c OS=Mycobacterium bovis (strain ATCC BAA-935 / AF2122/97) GN=BQ2027_MB1252C PE=3 SV=2	0.77099	0.928619	1.07687
1221	tr|A0A0K2HVU4|A0A0K2HVU4_MYCBI	Uncharacterized protein OS=Mycobacterium bovis BCG GN=RN06_1683 PE=4 SV=1	0.77125	1.1297	0.885192
1222	tr|A0A1R3XXD5|A0A1R3XXD5_MYCBO	POSSIBLE ACYL-[ACYL-CARRIER PROTEIN] DESATURASE DESA2 (ACYL-[ACP] DESATURASE) (STEAROYL-ACP DESATURASE) OS=Mycobacterium bovis (strain ATCC BAA-935 / AF2122/97) GN=desA2 PE=4 SV=1	0.77154	1.03107	0.969863
1223	tr|A0A0K2HT16|A0A0K2HT16_MYCBI	Deoxyribose-phosphate aldolase OS=Mycobacterium bovis BCG GN=deoC PE=3 SV=1	0.77227	1.23446	0.810073
1224	tr|Q6PUJ6|Q6PUJ6_MYCBI	Diacylglycerol acyltransferase/mycolyltransferase Ag85A OS=Mycobacterium bovis BCG GN=fbpA PE=4 SV=1	0.77494	1.15905	0.862779
1225	tr|A0A1R3XU93|A0A1R3XU93_MYCBO	Uncharacterized protein OS=Mycobacterium bovis (strain ATCC BAA-935 / AF2122/97) GN=BQ2027_MB0081C PE=4 SV=1	0.77576	0.903085	1.10732
1226	tr|A0A0K2HUY7|A0A0K2HUY7_MYCBI	Bifunctional protein PyrR OS=Mycobacterium bovis BCG GN=pyrR PE=3 SV=1	0.7759	0.905321	1.10458
1227	tr|A0A1A9E989|A0A1A9E989_MYCBI	Phosphoadenosine phosphosulfate reductase OS=Mycobacterium bovis GN=cysH PE=3 SV=1	0.77635	0.948479	1.05432
1228	tr|A0A1R3XY87|A0A1R3XY87_MYCBO	PROBABLE TRANSCRIPTIONAL REGULATORY PROTEIN OS=Mycobacterium bovis (strain ATCC BAA-935 / AF2122/97) GN=BQ2027_MB1439 PE=4 SV=1	0.7766	0.900928	1.10997
1229	tr|A0A1R3XZD9|A0A1R3XZD9_MYCBO	PROBABLE BETA-KETOACYL CoA THIOLASE FADA3 OS=Mycobacterium bovis (strain ATCC BAA-935 / AF2122/97) GN=fadA3 PE=3 SV=1	0.77751	1.04052	0.961061
1230	tr|A0A1A9E9M3|A0A1A9E9M3_MYCBI	Putative pre-16S rRNA nuclease OS=Mycobacterium bovis GN=B7S04_13795 PE=3 SV=1	0.77804	1.16166	0.860834
1231	tr|A0A1R3Y2C3|A0A1R3Y2C3_MYCBO	Riboflavin biosynthesis protein OS=Mycobacterium bovis (strain ATCC BAA-935 / AF2122/97) GN=ribF PE=3 SV=1	0.77812	0.716159	1.39634
1232	tr|A0A1R3XXI5|A0A1R3XXI5_MYCBO	Conserved protein OS=Mycobacterium bovis (strain ATCC BAA-935 / AF2122/97) GN=BQ2027_MB1187 PE=4 SV=1	0.77851	0.912101	1.09637
1233	tr|A0A1R3XW77|A0A1R3XW77_MYCBO	Probable short-chain type dehydrogenase/reductase OS=Mycobacterium bovis (strain ATCC BAA-935 / AF2122/97) GN=BQ2027_MB0706 PE=4 SV=1	0.77933	0.872488	1.14615
1234	tr|A0A1R3XYT8|A0A1R3XYT8_MYCBO	Conserved protein OS=Mycobacterium bovis (strain ATCC BAA-935 / AF2122/97) GN=BQ2027_MB1624C PE=4 SV=1	0.77966	0.918397	1.08885
1235	tr|A0A1R3XVZ0|A0A1R3XVZ0_MYCBO	Uncharacterized protein OS=Mycobacterium bovis (strain ATCC BAA-935 / AF2122/97) GN=BQ2027_MB0630C PE=4 SV=1	0.78013	1.01389	0.986299
1236	tr|A0A0K2HY40|A0A0K2HY40_MYCBI	30S ribosomal protein S20 OS=Mycobacterium bovis BCG GN=rpsT PE=3 SV=1	0.78032	1.27017	0.787299
1237	tr|A0A0K2HSV2|A0A0K2HSV2_MYCBI	50S ribosomal protein L5 OS=Mycobacterium bovis BCG GN=rplE PE=3 SV=1	0.78054	0.909651	1.09932
1238	tr|A0A1R3Y3U2|A0A1R3Y3U2_MYCBO	Possible antitoxin vapb44 OS=Mycobacterium bovis (strain ATCC BAA-935 / AF2122/97) GN=vapb44 PE=4 SV=1	0.78084	0.800351	1.24945
1239	tr|A0A0Y1BZK2|A0A0Y1BZK2_MYCBI	Two component sensory transduction protein RegX OS=Mycobacterium bovis BCG GN=RN06_0603 PE=4 SV=1	0.78113	0.956452	1.04553
1240	tr|A0A0K2I0T2|A0A0K2I0T2_MYCBI	Acyl-CoA dehydrogenase FadE25 OS=Mycobacterium bovis BCG GN=RN06_3960 PE=3 SV=1	0.78137	0.978014	1.02248
1241	tr|A0A1R3XX65|A0A1R3XX65_MYCBO	Ppe family protein ppe15 OS=Mycobacterium bovis (strain ATCC BAA-935 / AF2122/97) GN=PPE15 PE=4 SV=1	0.78163	0.919885	1.08709
1242	tr|A0A1A9EAB0|A0A1A9EAB0_MYCBI	4-hydroxy-tetrahydrodipicolinate synthase OS=Mycobacterium bovis GN=dapA PE=3 SV=1	0.78228	0.97178	1.02904
1243	tr|A0A0H3M4I7|A0A0H3M4I7_MYCBP	Tyrosine--tRNA ligase OS=Mycobacterium bovis (strain BCG / Pasteur 1173P2) GN=tyrS PE=3 SV=1	0.78234	0.9091	1.09999
1244	tr|A0A1A9T671|A0A1A9T671_MYCBI	Peptidyl-prolyl cis-trans isomerase OS=Mycobacterium bovis GN=B7S04_00060 PE=3 SV=1	0.78355	0.963096	1.03832
1245	tr|A0A0K2HZW5|A0A0K2HZW5_MYCBI	Acetolactate synthase OS=Mycobacterium bovis BCG GN=RN06_3637 PE=3 SV=1	0.78482	0.958008	1.04383
1246	tr|A0A0K2I2V7|A0A0K2I2V7_MYCBI	ESX-2 secretion-associated protein EspG2 OS=Mycobacterium bovis BCG GN=RN06_4737 PE=4 SV=1	0.78651	0.95949	1.04222
1247	tr|A0A0K2HQQ7|A0A0K2HQQ7_MYCBI	50S ribosomal protein L9 OS=Mycobacterium bovis BCG GN=rplI PE=3 SV=1	0.78842	1.04194	0.959753
1248	tr|A0A0K2HYH1|A0A0K2HYH1_MYCBI	Uncharacterized protein OS=Mycobacterium bovis BCG GN=RN06_3093 PE=4 SV=1	0.78868	0.96805	1.033
1249	tr|A0A243QS85|A0A243QS85_MYCBI	Polyketide synthase OS=Mycobacterium bovis GN=B7S04_08320 PE=4 SV=1	0.78898	1.04346	0.958353
1250	tr|A0A0K2I0T5|A0A0K2I0T5_MYCBI	ATP-dependent 6-phosphofructokinase OS=Mycobacterium bovis BCG GN=pfkA PE=3 SV=1	0.78917	1.06879	0.935635
1251	tr|A0A083VV07|A0A083VV07_MYCBI	Trans-acting enoyl reductase OS=Mycobacterium bovis GN=B7S04_15855 PE=4 SV=1	0.79003	0.971764	1.02906
1252	tr|A0A0K2HXR7|A0A0K2HXR7_MYCBI	Oxidoreductase OS=Mycobacterium bovis BCG GN=RN06_2817 PE=4 SV=1	0.79015	1.04239	0.959335
1253	tr|A0A1R3XZH4|A0A1R3XZH4_MYCBO	Conserved protein OS=Mycobacterium bovis (strain ATCC BAA-935 / AF2122/97) GN=BQ2027_MB1878 PE=4 SV=1	0.79065	0.954448	1.04773
1254	tr|A0A0Y1CWM8|A0A0Y1CWM8_MYCBI	Ubiquinol-cytochrome C reductase cytochrome subunit C OS=Mycobacterium bovis BCG GN=RN06_2693 PE=4 SV=1	0.79077	0.923247	1.08313
1255	tr|A0A1R3XZN1|A0A1R3XZN1_MYCBO	Uncharacterized protein OS=Mycobacterium bovis (strain ATCC BAA-935 / AF2122/97) GN=BQ2027_MB1926 PE=4 SV=1	0.79115	1.10966	0.90118
1256	tr|A0A1R3XZE4|A0A1R3XZE4_MYCBO	Conserved protein OS=Mycobacterium bovis (strain ATCC BAA-935 / AF2122/97) GN=BQ2027_MB1501 PE=4 SV=1	0.79183	0.887195	1.12715
1257	tr|A0A1A9T7Q4|A0A1A9T7Q4_MYCBI	2,3-bisphosphoglycerate-dependent phosphoglycerate mutase OS=Mycobacterium bovis GN=gpmA PE=3 SV=1	0.7929	1.03341	0.967673
1258	tr|A0A1R3Y3Q7|A0A1R3Y3Q7_MYCBO	PROBABLE PIPERIDEINE-6-CARBOXILIC ACID DEHYDROGENASE PCD (PIPERIDEINE-6-CARBOXYLATE DEHYDROGENASE) OS=Mycobacterium bovis (strain ATCC BAA-935 / AF2122/97) GN=pcd PE=3 SV=1	0.79375	1.06575	0.938305
1259	tr|A0A1R3XWY0|A0A1R3XWY0_MYCBO	POSSIBLE MAGNESIUM CHELATASE OS=Mycobacterium bovis (strain ATCC BAA-935 / AF2122/97) GN=BQ2027_MB0983 PE=4 SV=1	0.79381	0.979771	1.02065
1260	tr|A0A0K2HYP1|A0A0K2HYP1_MYCBI	Membrane protein secretion factor YajC OS=Mycobacterium bovis BCG GN=RN06_3160 PE=4 SV=1	0.79447	1.051	0.951472
1261	tr|A0A1R3Y230|A0A1R3Y230_MYCBO	Ribonuclease J OS=Mycobacterium bovis (strain ATCC BAA-935 / AF2122/97) GN=rnj PE=3 SV=1	0.79566	1.09785	0.910869
1262	tr|A0A1R3Y3L2|A0A1R3Y3L2_MYCBO	Uncharacterized protein OS=Mycobacterium bovis (strain ATCC BAA-935 / AF2122/97) GN=BQ2027_MB3219C PE=4 SV=1	0.79609	1.16023	0.8619
1263	tr|A0A1R3XYZ9|A0A1R3XYZ9_MYCBO	Uncharacterized protein OS=Mycobacterium bovis (strain ATCC BAA-935 / AF2122/97) GN=BQ2027_MB1717 PE=4 SV=1	0.79646	1.04711	0.955005
1264	tr|A0A243QP12|A0A243QP12_MYCBI	Uncharacterized protein OS=Mycobacterium bovis GN=B7S04_10455 PE=4 SV=1	0.79669	1.17373	0.851983
1265	tr|A0A1R3Y4T0|A0A1R3Y4T0_MYCBO	Uncharacterized protein OS=Mycobacterium bovis (strain ATCC BAA-935 / AF2122/97) GN=BQ2027_MB3675 PE=4 SV=1	0.79764	0.946447	1.05658
1266	tr|A0A120INT4|A0A120INT4_MYCBI	Uncharacterized protein OS=Mycobacterium bovis BCG GN=RN06_1815 PE=4 SV=1	0.79835	0.847399	1.18008
1267	tr|A0A1R3XZA4|A0A1R3XZA4_MYCBO	Possible integral membrane protein OS=Mycobacterium bovis (strain ATCC BAA-935 / AF2122/97) GN=BQ2027_MB1808C PE=4 SV=1	0.79881	1.25308	0.798031
1268	tr|A0A1R3XWZ3|A0A1R3XWZ3_MYCBO	(3r)-hydroxyacyl-acp dehydratase subunit hadb OS=Mycobacterium bovis (strain ATCC BAA-935 / AF2122/97) GN=hadB PE=4 SV=1	0.79907	1.02785	0.972903
1269	tr|A0A1R3Y4E9|A0A1R3Y4E9_MYCBO	PROBABLE ACYL-COA DEHYDROGENASE FADE26 OS=Mycobacterium bovis (strain ATCC BAA-935 / AF2122/97) GN=fadE26 PE=3 SV=1	0.79908	1.3074	0.764878
1270	tr|A0A243QWH9|A0A243QWH9_MYCBI	tRNA pseudouridine synthase A OS=Mycobacterium bovis GN=truA PE=3 SV=1	0.79918	1.06484	0.939105
1271	tr|A0A0K2HY06|A0A0K2HY06_MYCBI	Low molecular weight antigen MTB12 OS=Mycobacterium bovis BCG GN=RN06_2905 PE=4 SV=1	0.79924	1.09705	0.911534
1272	tr|A0A1R3Y4L7|A0A1R3Y4L7_MYCBO	Possible heme degrading protein mhud OS=Mycobacterium bovis (strain ATCC BAA-935 / AF2122/97) GN=mhud PE=4 SV=1	0.80017	1.03081	0.970109
1273	tr|A0A243QHG8|A0A243QHG8_MYCBI	DNA alkylation response protein OS=Mycobacterium bovis GN=B7S04_20345 PE=3 SV=1	0.80063	1.39058	0.719122
1274	tr|A0A1R3XYE0|A0A1R3XYE0_MYCBO	Probable 6-phosphogluconate dehydrogenase,decarboxylating gnd2 OS=Mycobacterium bovis (strain ATCC BAA-935 / AF2122/97) GN=gnd2 PE=4 SV=1	0.80076	0.976995	1.02355
1275	tr|A0A0H3MA37|A0A0H3MA37_MYCBP	Possible thioredoxin OS=Mycobacterium bovis (strain BCG / Pasteur 1173P2) GN=BCG_1386 PE=4 SV=1	0.80084	1.07867	0.927064
1276	tr|A0A0K2HQY3|A0A0K2HQY3_MYCBI	Bifunctional 5'-methylthioadenosine nucleosidase /S-adenosylhomocysteine nucleosidase OS=Mycobacterium bovis BCG GN=RN06_0115 PE=4 SV=1	0.80156	0.966152	1.03503
1277	tr|A0A0H3M3R6|A0A0H3M3R6_MYCBP	Uncharacterized protein OS=Mycobacterium bovis (strain BCG / Pasteur 1173P2) GN=BCG_0537c PE=4 SV=1	0.8016	1.09293	0.914972
1278	tr|G8FRV2|G8FRV2_MYCBI	Electron transfer flavoprotein alpha subunit OS=Mycobacterium bovis BCG str. Mexico GN=fixB PE=4 SV=1	0.80172	1.03362	0.967475
1279	tr|A0A0Y1CK43|A0A0Y1CK43_MYCBI	Cell wall synthesis protein Wag31 OS=Mycobacterium bovis BCG GN=RN06_2632 PE=4 SV=1	0.80269	0.928578	1.07692
1280	tr|A0A1A9E5P5|A0A1A9E5P5_MYCBI	ABC transporter ATP-binding protein OS=Mycobacterium bovis GN=B7S04_07010 PE=3 SV=1	0.80288	1.03899	0.962471
1281	tr|A0A0H3MEL2|A0A0H3MEL2_MYCBP	Uncharacterized protein OS=Mycobacterium bovis (strain BCG / Pasteur 1173P2) GN=BCG_2086c PE=4 SV=1	0.8042	0.868674	1.15118
1282	tr|A0A1R3XWR5|A0A1R3XWR5_MYCBO	PROBABLE POLYPRENYL-DIPHOSPHATE SYNTHASE GRCC1 (POLYPRENYL PYROPHOSPHATE SYNTHETASE) OS=Mycobacterium bovis (strain ATCC BAA-935 / AF2122/97) GN=grcC1 PE=3 SV=1	0.8049	1.03044	0.970457
1283	tr|A0A0K2HSS2|A0A0K2HSS2_MYCBI	50S ribosomal protein L1 OS=Mycobacterium bovis BCG GN=rplA PE=3 SV=1	0.80575	1.01715	0.983142
1284	tr|A0A0H3M5S4|A0A0H3M5S4_MYCBP	Dihydrolipoamide acetyltransferase component of pyruvate dehydrogenase complex OS=Mycobacterium bovis (strain BCG / Pasteur 1173P2) GN=dlaT PE=3 SV=1	0.80793	0.98692	1.01325
1285	tr|A0A1R3Y270|A0A1R3Y270_MYCBO	PROBABLE ACYL-CoA DEHYDROGENASE FADE21 OS=Mycobacterium bovis (strain ATCC BAA-935 / AF2122/97) GN=fadE21 PE=3 SV=1	0.80808	1.07412	0.930996
1286	tr|A0A0K2HSC8|A0A0K2HSC8_MYCBI	Uncharacterized protein OS=Mycobacterium bovis BCG GN=RN06_0704 PE=4 SV=1	0.80814	0.857616	1.16602
1287	tr|A0A1A9E8R5|A0A1A9E8R5_MYCBI	Uncharacterized protein OS=Mycobacterium bovis GN=Mb1595_p2498 PE=4 SV=1	0.80912	0.907664	1.10173
1288	tr|A0A1A9E816|A0A1A9E816_MYCBI	3-alpha(Or 20-beta)-hydroxysteroid dehydrogenase OS=Mycobacterium bovis GN=B7S04_10730 PE=4 SV=1	0.80931	1.0367	0.964601
1289	tr|A0A0K2HZX9|A0A0K2HZX9_MYCBI	Aspartyl/glutamyl-tRNA(Asn/Gln) amidotransferase subunit C OS=Mycobacterium bovis BCG GN=gatC PE=3 SV=1	0.80984	1.10286	0.906732
1290	tr|A0A1R3XXJ4|A0A1R3XXJ4_MYCBO	POSSIBLE GTP-BINDING TRANSLATION ELONGATION FACTOR TYPA (TYROSINE PHOSPHORYLATED PROTEIN A) (GTP-BINDING PROTEIN) OS=Mycobacterium bovis (strain ATCC BAA-935 / AF2122/97) GN=typA PE=4 SV=1	0.80985	1.07784	0.927778
1291	tr|A0A1R3XXK5|A0A1R3XXK5_MYCBO	Low molecular weight t-cell antigen tb8.4 OS=Mycobacterium bovis (strain ATCC BAA-935 / AF2122/97) GN=tb8.4 PE=4 SV=1	0.81028	0.867028	1.15336
1292	tr|A0A1R3XZL4|A0A1R3XZL4_MYCBO	Uncharacterized protein OS=Mycobacterium bovis (strain ATCC BAA-935 / AF2122/97) GN=BQ2027_MB1793C PE=3 SV=1	0.81047	1.04215	0.959551
1293	tr|A0A1R3Y3S9|A0A1R3Y3S9_MYCBO	Molybdopterin synthase sulfur carrier subunit OS=Mycobacterium bovis (strain ATCC BAA-935 / AF2122/97) GN=moaX PE=3 SV=1	0.81057	1.08422	0.922322
1294	tr|A0A109S8K4|A0A109S8K4_MYCBI	Elongation factor 4 OS=Mycobacterium bovis BCG GN=lepA PE=3 SV=1	0.81066	1.06338	0.9404
1295	tr|A0A1R3Y1Q2|A0A1R3Y1Q2_MYCBO	Conserved protein OS=Mycobacterium bovis (strain ATCC BAA-935 / AF2122/97) GN=BQ2027_MB2645C PE=4 SV=1	0.81121	1.1838	0.844737
1296	tr|Q79CV0|Q79CV0_MYCBI	Alkyl hydroperoxide reductase AhpC OS=Mycobacterium bovis GN=ahpC PE=4 SV=1	0.81215	1.08281	0.923523
1297	tr|A0A1R3Y1H3|A0A1R3Y1H3_MYCBO	Uncharacterized protein OS=Mycobacterium bovis (strain ATCC BAA-935 / AF2122/97) GN=BQ2027_MB2284 PE=4 SV=1	0.81233	0.817996	1.2225
1298	tr|G8FRW3|G8FRW3_MYCBI	Single-stranded DNA-binding protein OS=Mycobacterium bovis BCG str. Mexico GN=ssb PE=3 SV=1	0.81296	0.965554	1.03568
1299	tr|A0A1R3XXZ3|A0A1R3XXZ3_MYCBO	Uncharacterized protein OS=Mycobacterium bovis (strain ATCC BAA-935 / AF2122/97) GN=BQ2027_MB1224 PE=4 SV=1	0.81327	0.965172	1.03608
1300	tr|A0A120IN71|A0A120IN71_MYCBI	Sulfatase OS=Mycobacterium bovis BCG GN=RN06_0374 PE=4 SV=1	0.81328	1.01413	0.986068
1301	tr|A0A1R3Y507|A0A1R3Y507_MYCBO	PROBABLE ACETOHYDROXYACID SYNTHASE ILVX (ACETOLACTATE SYNTHASE) OS=Mycobacterium bovis (strain ATCC BAA-935 / AF2122/97) GN=ilvX PE=4 SV=1	0.81507	1.02928	0.97155
1302	tr|A0A0H3M947|A0A0H3M947_MYCBP	Glutamine--fructose-6-phosphate aminotransferase [isomerizing] OS=Mycobacterium bovis (strain BCG / Pasteur 1173P2) GN=glmS PE=3 SV=1	0.81519	0.960762	1.04084
1303	tr|A0A1R3Y3D1|A0A1R3Y3D1_MYCBO	Antitoxin OS=Mycobacterium bovis (strain ATCC BAA-935 / AF2122/97) GN=BQ2027_MB3207C PE=3 SV=1	0.81534	1.17993	0.847511
1304	tr|G7QRC9|G7QRC9_MYCBI	Antigen 85-C OS=Mycobacterium bovis BCG str. Mexico GN=fbpC PE=4 SV=1	0.81556	0.917087	1.09041
1305	tr|G7QUZ7|G7QUZ7_MYCBI	Dihydrolipoyl dehydrogenase OS=Mycobacterium bovis BCG str. Mexico GN=lpd PE=3 SV=1	0.81597	0.966164	1.03502
1306	tr|A0A0K2HU08|A0A0K2HU08_MYCBI	Transcription elongation factor GreA OS=Mycobacterium bovis BCG GN=greA PE=3 SV=1	0.81625	1.08903	0.918248
1307	tr|A0A0Y1BZL6|A0A0Y1BZL6_MYCBI	Uncharacterized protein OS=Mycobacterium bovis BCG GN=RN06_0618 PE=4 SV=1	0.81692	0.863642	1.15789
1308	tr|A0A1R3Y267|A0A1R3Y267_MYCBO	PROBABLE TRANSCRIPTIONAL REPRESSOR SIRR OS=Mycobacterium bovis (strain ATCC BAA-935 / AF2122/97) GN=sirR PE=4 SV=1	0.81745	0.964194	1.03714
1309	tr|A0A1R3XZX8|A0A1R3XZX8_MYCBO	Conserved protein OS=Mycobacterium bovis (strain ATCC BAA-935 / AF2122/97) GN=BQ2027_MB2041 PE=4 SV=1	0.81769	1.07434	0.930801
1310	tr|A0A0Y1D3P5|A0A0Y1D3P5_MYCBI	Glycine--tRNA ligase OS=Mycobacterium bovis BCG GN=glyQS PE=3 SV=1	0.81776	0.969498	1.03146
1311	tr|A0A1R3Y2G6|A0A1R3Y2G6_MYCBO	Protein translocase subunit SecD OS=Mycobacterium bovis (strain ATCC BAA-935 / AF2122/97) GN=secD PE=3 SV=1	0.81865	0.968235	1.03281
1312	tr|A0A0K2HWU5|A0A0K2HWU5_MYCBI	Ferredoxin OS=Mycobacterium bovis BCG GN=RN06_2459 PE=4 SV=1	0.8192	1.09999	0.909101
1313	tr|A0A1R3XVA3|A0A1R3XVA3_MYCBO	PROBABLE EXODEOXYRIBONUCLEASE III PROTEIN XTHA (EXONUCLEASE III) (EXO III) (AP ENDONUCLEASE VI) OS=Mycobacterium bovis (strain ATCC BAA-935 / AF2122/97) GN=xthA PE=4 SV=1	0.81942	0.958095	1.04374
1314	tr|A0A1A9EAR9|A0A1A9EAR9_MYCBI	Phthiocerol/phenolphthiocerol synthesis polyketide synthase type I PpsD OS=Mycobacterium bovis GN=B7S04_15755 PE=4 SV=1	0.82	1.03334	0.967739
1315	tr|A0A1A9E6N4|A0A1A9E6N4_MYCBI	Indole-3-glycerol phosphate synthase OS=Mycobacterium bovis GN=trpC PE=3 SV=1	0.82003	0.985048	1.01518
1316	tr|A0A109SA49|A0A109SA49_MYCBI	Arylsulfatase AtsB OS=Mycobacterium bovis BCG GN=RN06_3988 PE=4 SV=1	0.82011	1.02568	0.974966
1317	tr|A0A1R3XZH6|A0A1R3XZH6_MYCBO	Ribosome-binding ATPase YchF OS=Mycobacterium bovis (strain ATCC BAA-935 / AF2122/97) GN=ychF PE=3 SV=1	0.82027	0.923156	1.08324
1318	tr|A0A243QNJ9|A0A243QNJ9_MYCBI	Dephospho-CoA kinase OS=Mycobacterium bovis GN=coaE PE=3 SV=1	0.82104	1.06677	0.93741
1319	tr|A0A1A9EAL1|A0A1A9EAL1_MYCBI	Protein disulfide oxidoreductase OS=Mycobacterium bovis GN=B7S04_15460 PE=4 SV=1	0.82154	0.910665	1.0981
1320	tr|A0A1R3Y3V7|A0A1R3Y3V7_MYCBO	PROBABLE SUCCINATE DEHYDROGENASE (IRON-SULPHUR PROTEIN SUBUNIT) SDHB (SUCCINIC DEHYDROGENASE) (FUMARATE REDUCTASE) (FUMARATE DEHYDROGENASE) (FUMARIC HYDROGENASE) OS=Mycobacterium bovis (strain ATCC BAA-935 / AF2122/97) GN=sdhB PE=4 SV=1	0.8221	0.97196	1.02885
1321	tr|A0A083WDI9|A0A083WDI9_MYCBI	Multifunctional 2-oxoglutarate metabolism enzyme OS=Mycobacterium bovis GN=B7S04_06850 PE=4 SV=1	0.82227	1.01319	0.986983
1322	tr|A0A1R3Y1Q3|A0A1R3Y1Q3_MYCBO	PROBABLE AMINO ACID DECARBOXYLASE OS=Mycobacterium bovis (strain ATCC BAA-935 / AF2122/97) GN=BQ2027_MB2560C PE=4 SV=1	0.82437	0.947239	1.0557
1323	tr|A0A0K2I1B7|A0A0K2I1B7_MYCBI	NADH-quinone oxidoreductase OS=Mycobacterium bovis BCG GN=RN06_3813 PE=3 SV=1	0.82446	1.02239	0.978105
1324	tr|A0A109S5Q5|A0A109S5Q5_MYCBI	Chromosomal replication initiator protein DnaA OS=Mycobacterium bovis BCG GN=dnaA PE=3 SV=1	0.82497	1.07307	0.931902
1325	tr|A0A1R3XV63|A0A1R3XV63_MYCBO	Formate-dependent phosphoribosylglycinamide formyltransferase OS=Mycobacterium bovis (strain ATCC BAA-935 / AF2122/97) GN=purT PE=3 SV=1	0.82583	1.01738	0.982921
1326	tr|A0A0K2HTK2|A0A0K2HTK2_MYCBI	Succinate--CoA ligase [ADP-forming] subunit beta OS=Mycobacterium bovis BCG GN=sucC PE=3 SV=1	0.82673	0.976607	1.02395
1327	tr|A0A243R7A9|A0A243R7A9_MYCBI	Helix-turn-helix transcriptional regulator OS=Mycobacterium bovis GN=B7S04_01835 PE=4 SV=1	0.82675	1.10646	0.903785
1328	tr|A0A1R3XUN7|A0A1R3XUN7_MYCBO	PROBABLE CONSERVED MEMBRANE PROTEIN OS=Mycobacterium bovis (strain ATCC BAA-935 / AF2122/97) GN=BQ2027_MB0205 PE=4 SV=1	0.82735	1.02638	0.974299
1329	tr|A0A1R3XYJ0|A0A1R3XYJ0_MYCBO	PROBABLE METHYLTRANSFERASE OS=Mycobacterium bovis (strain ATCC BAA-935 / AF2122/97) GN=BQ2027_MB1535C PE=4 SV=1	0.82791	1.15808	0.863496
1330	tr|A0A243QJM9|A0A243QJM9_MYCBI	Aspartyl/glutamyl-tRNA(Asn/Gln) amidotransferase subunit B OS=Mycobacterium bovis GN=gatB PE=3 SV=1	0.8283	1.0232	0.977323
1331	tr|A0A0K2I2F9|A0A0K2I2F9_MYCBI	Uncharacterized protein OS=Mycobacterium bovis BCG GN=RN06_4613 PE=4 SV=1	0.82891	0.92513	1.08093
1332	tr|A0A1R3XV06|A0A1R3XV06_MYCBO	Probable serine protease pepa (Serine proteinase) (Mtb32a) OS=Mycobacterium bovis (strain ATCC BAA-935 / AF2122/97) GN=pepA PE=4 SV=1	0.83062	1.0191	0.981256
1333	tr|A0A0K2HS71|A0A0K2HS71_MYCBI	UDP-glucose 4-epimerase GalE OS=Mycobacterium bovis BCG GN=RN06_0617 PE=4 SV=1	0.83069	0.977076	1.02346
1334	tr|A0A1R3XX60|A0A1R3XX60_MYCBO	TWO COMPONENT TRANSCRIPTIONAL REGULATOR TRCR OS=Mycobacterium bovis (strain ATCC BAA-935 / AF2122/97) GN=trcR PE=4 SV=1	0.83168	0.86607	1.15464
1335	tr|A0A0K2HT54|A0A0K2HT54_MYCBI	Exopolysaccharide phosphotransferase CpsY OS=Mycobacterium bovis BCG GN=RN06_0993 PE=4 SV=1	0.83182	1.10712	0.903242
1336	tr|A0A1R3Y512|A0A1R3Y512_MYCBO	PUTATIVE CELL DIVISION ATP-BINDING PROTEIN FTSE (SEPTATION COMPONENT-TRANSPORT ATP-BINDING PROTEIN ABC TRANSPORTER) OS=Mycobacterium bovis (strain ATCC BAA-935 / AF2122/97) GN=ftsE PE=4 SV=1	0.8319	1.01813	0.982195
1337	tr|A0A0K2HTH8|A0A0K2HTH8_MYCBI	Uncharacterized protein OS=Mycobacterium bovis BCG GN=RN06_1152 PE=4 SV=1	0.83281	0.973241	1.02749
1338	tr|A0A109S7U3|A0A109S7U3_MYCBI	Malate synthase G OS=Mycobacterium bovis BCG GN=glcB PE=3 SV=1	0.83338	1.01349	0.986689
1339	tr|A0A0K2I203|A0A0K2I203_MYCBI	Cysteine--tRNA ligase OS=Mycobacterium bovis BCG GN=cysS PE=3 SV=1	0.83352	1.0958	0.912576
1340	tr|A0A1R3XZC8|A0A1R3XZC8_MYCBO	Esx conserved component eccb5. esx-5 type vii secretion system protein. probable membrane protein OS=Mycobacterium bovis (strain ATCC BAA-935 / AF2122/97) GN=eccb5 PE=4 SV=1	0.834	0.963188	1.03822
1341	tr|D6MJP6|D6MJP6_MYCBI	FbpB OS=Mycobacterium bovis GN=fbpB PE=4 SV=1	0.83484	0.972739	1.02802
1342	tr|A0A083WJZ1|A0A083WJZ1_MYCBI	Adenylate kinase OS=Mycobacterium bovis GN=adk PE=3 SV=1	0.8349	1.12739	0.887007
1343	tr|A0A1R3XVQ1|A0A1R3XVQ1_MYCBO	POSSIBLE CONSERVED SECRETED PROTEIN OS=Mycobacterium bovis (strain ATCC BAA-935 / AF2122/97) GN=BQ2027_MB0574C PE=4 SV=1	0.83618	1.10197	0.907467
1344	tr|A0A1R3Y443|A0A1R3Y443_MYCBO	PROBABLE ALANINE RICH HYDROLASE OS=Mycobacterium bovis (strain ATCC BAA-935 / AF2122/97) GN=BQ2027_MB2787 PE=4 SV=1	0.83636	1.05062	0.951823
1345	tr|A0A1R3Y1H0|A0A1R3Y1H0_MYCBO	Probable cytoplasmic peptidase pepq OS=Mycobacterium bovis (strain ATCC BAA-935 / AF2122/97) GN=pepQ PE=4 SV=1	0.83698	0.972135	1.02866
1346	tr|A0A0K2I2J0|A0A0K2I2J0_MYCBI	Putative phenylalanine aminotransferase OS=Mycobacterium bovis BCG GN=pat PE=3 SV=1	0.83709	0.985319	1.0149
1347	tr|A0A120IQF5|A0A120IQF5_MYCBI	50S ribosomal protein L13 OS=Mycobacterium bovis BCG GN=rplM PE=3 SV=1	0.83764	1.05556	0.947367
1348	tr|A0A0H3MAI2|A0A0H3MAI2_MYCBP	Probable aldehyde dehydrogenase OS=Mycobacterium bovis (strain BCG / Pasteur 1173P2) GN=BCG_0498 PE=3 SV=1	0.83831	1.03977	0.961754
1349	tr|A0A1R3Y4H1|A0A1R3Y4H1_MYCBO	PROBABLE ENOYL-COA HYDRATASE ECHA20 (ENOYL HYDRASE) (UNSATURATED ACYL-COA HYDRATASE) (CROTONASE) OS=Mycobacterium bovis (strain ATCC BAA-935 / AF2122/97) GN=echA20 PE=4 SV=1	0.83842	1.12594	0.888149
1350	tr|A0A0K2HRC0|A0A0K2HRC0_MYCBI	Mce associated membrane protein OS=Mycobacterium bovis BCG GN=RN06_0221 PE=4 SV=1	0.8394	0.972579	1.02819
1351	tr|A0A0K2HTY5|A0A0K2HTY5_MYCBI	Phosphoribosylamine--glycine ligase OS=Mycobacterium bovis BCG GN=purD PE=3 SV=1	0.83992	1.03949	0.962015
1352	tr|A0A1R3Y4U3|A0A1R3Y4U3_MYCBO	Conserved protein OS=Mycobacterium bovis (strain ATCC BAA-935 / AF2122/97) GN=BQ2027_MB3702C PE=4 SV=1	0.84003	0.932748	1.0721
1353	tr|A0A0K2HZ79|A0A0K2HZ79_MYCBI	Transmembrane alanine/glycine-rich protein OS=Mycobacterium bovis BCG GN=RN06_3296 PE=4 SV=1	0.84009	0.948318	1.0545
1354	tr|A0A1R3XWC5|A0A1R3XWC5_MYCBO	Conserved protein OS=Mycobacterium bovis (strain ATCC BAA-935 / AF2122/97) GN=BQ2027_MB0048C PE=4 SV=1	0.84116	1.12142	0.891727
1355	tr|A0A1R3Y5I7|A0A1R3Y5I7_MYCBO	Esx-1 secretion-associated protein espl OS=Mycobacterium bovis (strain ATCC BAA-935 / AF2122/97) GN=espl PE=3 SV=1	0.84227	1.11123	0.899903
1356	tr|A0A1R3XWG2|A0A1R3XWG2_MYCBO	Phosphoribosylformylglycinamidine synthase subunit PurS OS=Mycobacterium bovis (strain ATCC BAA-935 / AF2122/97) GN=purS PE=3 SV=1	0.84303	0.804814	1.24252
1357	tr|A0A1R3XV30|A0A1R3XV30_MYCBO	Conserved protein OS=Mycobacterium bovis (strain ATCC BAA-935 / AF2122/97) GN=BQ2027_MB0363C PE=4 SV=1	0.84306	1.07683	0.92865
1358	tr|A0A0K2HYL3|A0A0K2HYL3_MYCBI	NTE family protein OS=Mycobacterium bovis BCG GN=RN06_3132 PE=4 SV=1	0.8434	1.06185	0.941756
1359	tr|A0A1R3XUD9|A0A1R3XUD9_MYCBO	TREHALOSE SYNTHASE TRES OS=Mycobacterium bovis (strain ATCC BAA-935 / AF2122/97) GN=treS PE=4 SV=1	0.84342	1.03261	0.968423
1360	tr|A0A0K2HVQ8|A0A0K2HVQ8_MYCBI	Cob(I)yrinic acid a,c-diamide adenosyltransferase OS=Mycobacterium bovis BCG GN=RN06_1636 PE=4 SV=1	0.84402	0.899632	1.11157
1361	tr|A0A1R3XWB3|A0A1R3XWB3_MYCBO	POSSIBLE PROTEASE IV SPPA (ENDOPEPTIDASE IV) (SIGNAL PEPTIDE PEPTIDASE) OS=Mycobacterium bovis (strain ATCC BAA-935 / AF2122/97) GN=sppA PE=4 SV=1	0.84414	1.03709	0.964241
1362	tr|A0A1R3XXF9|A0A1R3XXF9_MYCBO	Conserved protein OS=Mycobacterium bovis (strain ATCC BAA-935 / AF2122/97) GN=BQ2027_MB0824 PE=4 SV=1	0.84464	0.911758	1.09678
1363	tr|A0A1A9E556|A0A1A9E556_MYCBI	Exodeoxyribonuclease 7 small subunit OS=Mycobacterium bovis GN=xseB PE=3 SV=1	0.84469	1.171	0.853971
1364	tr|A0A1R3XUJ5|A0A1R3XUJ5_MYCBO	PROBABLE CONSERVED MCE ASSOCIATED MEMBRANE PROTEIN OS=Mycobacterium bovis (strain ATCC BAA-935 / AF2122/97) GN=BQ2027_MB0184 PE=4 SV=1	0.84519	1.03347	0.967616
1365	tr|A0A1R3XZG5|A0A1R3XZG5_MYCBO	Conserved protein OS=Mycobacterium bovis (strain ATCC BAA-935 / AF2122/97) GN=BQ2027_MB1867C PE=4 SV=1	0.84559	1.02274	0.977762
1366	tr|A0A0Y1C6P4|A0A0Y1C6P4_MYCBI	ATP-dependent dethiobiotin synthetase BioD OS=Mycobacterium bovis BCG GN=bioD PE=3 SV=1	0.84567	0.956887	1.04506
1367	tr|A0A1A9T6N2|A0A1A9T6N2_MYCBI	S-adenosyl-L-methionine-dependent methyltransferase OS=Mycobacterium bovis GN=B7S04_00805 PE=3 SV=1	0.84575	0.966987	1.03414
1368	tr|A0A1R3Y2C8|A0A1R3Y2C8_MYCBO	Conserved alanine rich protein OS=Mycobacterium bovis (strain ATCC BAA-935 / AF2122/97) GN=BQ2027_MB2869 PE=4 SV=1	0.84612	0.964436	1.03688
1369	tr|A0A1R3XZV4|A0A1R3XZV4_MYCBO	Uncharacterized protein OS=Mycobacterium bovis (strain ATCC BAA-935 / AF2122/97) GN=BQ2027_MB1710A PE=4 SV=1	0.8466	0.893285	1.11946
1370	tr|A0A243QRK8|A0A243QRK8_MYCBI	Serine protease OS=Mycobacterium bovis GN=B7S04_06715 PE=4 SV=1	0.84827	1.02848	0.972309
1371	tr|A0A1R3XX62|A0A1R3XX62_MYCBO	Dioxygenase OS=Mycobacterium bovis (strain ATCC BAA-935 / AF2122/97) GN=BQ2027_MB0937C PE=3 SV=1	0.84912	0.910802	1.09793
1372	tr|A0A1R3Y179|A0A1R3Y179_MYCBO	Pe family protein pe25 OS=Mycobacterium bovis (strain ATCC BAA-935 / AF2122/97) GN=PE25 PE=4 SV=1	0.85057	1.1567	0.864528
1373	tr|G7QWW8|G7QWW8_MYCBI	NADH-quinone oxidoreductase subunit C OS=Mycobacterium bovis BCG str. Mexico GN=nuoC PE=3 SV=1	0.85172	1.04126	0.960372
1374	tr|A0A0K2HUX4|A0A0K2HUX4_MYCBI	Arginine--tRNA ligase OS=Mycobacterium bovis BCG GN=argS PE=3 SV=1	0.85313	0.975855	1.02474
1375	tr|A0A0K2HYN7|A0A0K2HYN7_MYCBI	4-aminobutyrate aminotransferase OS=Mycobacterium bovis BCG GN=RN06_3161 PE=3 SV=1	0.85328	1.02558	0.975055
1376	tr|A0A1A9E9A3|A0A1A9E9A3_MYCBI	Uncharacterized protein OS=Mycobacterium bovis GN=Mb1595_p2760 PE=4 SV=1	0.85336	1.05766	0.945486
1377	tr|A0A0K2HT88|A0A0K2HT88_MYCBI	Demethylmenaquinone methyltransferase OS=Mycobacterium bovis BCG GN=menG PE=3 SV=1	0.85356	0.979082	1.02136
1378	tr|G8FRW4|G8FRW4_MYCBI	50S ribosomal protein L7/L12 OS=Mycobacterium bovis BCG str. Mexico GN=rplL PE=3 SV=1	0.85371	1.03562	0.96561
1379	tr|A0A1R3Y164|A0A1R3Y164_MYCBO	Conserved regulatory protein OS=Mycobacterium bovis (strain ATCC BAA-935 / AF2122/97) GN=BQ2027_MB2197C PE=4 SV=1	0.85422	1.09231	0.915495
1380	tr|A0A1R3Y428|A0A1R3Y428_MYCBO	CYCLOPROPANE-FATTY-ACYL-PHOSPHOLIPID SYNTHASE 1 CMAA1 (CYCLOPROPANE FATTY ACID SYNTHASE) (CFA SYNTHASE) (CYCLOPROPANE MYCOLIC ACID SYNTHASE 1) OS=Mycobacterium bovis (strain ATCC BAA-935 / AF2122/97) GN=cmaA1 PE=4 SV=1	0.85446	1.03251	0.968513
1381	tr|A0A0H3MD27|A0A0H3MD27_MYCBP	Probable methylmalonyl-CoA mutase small subunit mutA OS=Mycobacterium bovis (strain BCG / Pasteur 1173P2) GN=mutA PE=4 SV=1	0.85589	0.973088	1.02766
1382	tr|A0A1R3Y6H5|A0A1R3Y6H5_MYCBO	Probable methanol dehydrogenase transcriptional regulatory protein moxr2 OS=Mycobacterium bovis (strain ATCC BAA-935 / AF2122/97) GN=moxR2 PE=4 SV=1	0.85666	1.02025	0.980151
1383	tr|A0A0Y1B348|A0A0Y1B348_MYCBI	Mce family protein Mce1D OS=Mycobacterium bovis BCG GN=RN06_0217 PE=4 SV=1	0.85716	0.981123	1.01924
1384	tr|A0A1R3XZJ1|A0A1R3XZJ1_MYCBO	POSSIBLE OXIDOREDUCTASE OS=Mycobacterium bovis (strain ATCC BAA-935 / AF2122/97) GN=BQ2027_MB1886C PE=4 SV=1	0.85754	1.02863	0.972171
1385	tr|A0A0K2HU73|A0A0K2HU73_MYCBI	4-hydroxy-3-methylbut-2-enyl diphosphate reductase OS=Mycobacterium bovis BCG GN=ispH PE=3 SV=1	0.85762	1.03907	0.962396
1386	tr|A0A1R3Y0D8|A0A1R3Y0D8_MYCBO	Probable conserved lipoprotein lppM OS=Mycobacterium bovis (strain ATCC BAA-935 / AF2122/97) GN=lppM PE=4 SV=1	0.85763	0.972414	1.02837
1387	tr|A0A0Y1BT47|A0A0Y1BT47_MYCBI	Two component sensor histidine kinase SenX3 OS=Mycobacterium bovis BCG GN=RN06_0602 PE=4 SV=1	0.85827	0.957321	1.04458
1388	tr|A0A0K2HX49|A0A0K2HX49_MYCBI	Proteasome accessory factor C OS=Mycobacterium bovis BCG GN=RN06_2569 PE=4 SV=1	0.85829	1.01323	0.986944
1389	tr|A0A0K2HVX8|A0A0K2HVX8_MYCBI	GTPase Der OS=Mycobacterium bovis BCG GN=der PE=3 SV=1	0.85984	0.951858	1.05058
1390	tr|A0A0K2HSM2|A0A0K2HSM2_MYCBI	UPF0336 protein RN06_0790 OS=Mycobacterium bovis BCG GN=RN06_0790 PE=3 SV=1	0.85992	0.982002	1.01833
1391	tr|A0A0K2I2T4|A0A0K2I2T4_MYCBI	Thioredoxin OS=Mycobacterium bovis BCG GN=RN06_4771 PE=3 SV=1	0.86005	0.934867	1.06967
1392	tr|A0A0K2HSV5|A0A0K2HSV5_MYCBI	30S ribosomal protein S5 OS=Mycobacterium bovis BCG GN=rpsE PE=3 SV=1	0.86128	1.02106	0.979374
1393	tr|A0A1R3Y553|A0A1R3Y553_MYCBO	PROBABLE TRANSCRIPTIONAL REGULATORY PROTEIN (PROBABLY TETR/ACRR-FAMILY) OS=Mycobacterium bovis (strain ATCC BAA-935 / AF2122/97) GN=BQ2027_MB3198C PE=4 SV=1	0.8618	1.10326	0.906403
1394	tr|A0A0K2HYQ6|A0A0K2HYQ6_MYCBI	Probable transcriptional regulatory protein RN06_3178 OS=Mycobacterium bovis BCG GN=RN06_3178 PE=3 SV=1	0.86201	1.04171	0.959959
1395	tr|A0A0K2HRP0|A0A0K2HRP0_MYCBI	Chaperone protein DnaK OS=Mycobacterium bovis BCG GN=dnaK PE=2 SV=1	0.86261	0.988532	1.0116
1396	tr|A0A1R3XZP9|A0A1R3XZP9_MYCBO	Aminotransferase OS=Mycobacterium bovis (strain ATCC BAA-935 / AF2122/97) GN=BQ2027_MB1211 PE=3 SV=1	0.86271	0.985687	1.01452
1397	tr|A0A0C7DKI8|A0A0C7DKI8_MYCBI	Lysine--tRNA ligase OS=Mycobacterium bovis GN=lysS PE=3 SV=1	0.86288	0.921222	1.08551
1398	tr|A0A1A9T8G1|A0A1A9T8G1_MYCBI	30S ribosomal protein S14 type Z OS=Mycobacterium bovis GN=rpsN PE=3 SV=1	0.86384	1.10031	0.908832
1399	tr|A0A1R3XX01|A0A1R3XX01_MYCBO	PROBABLE ACYL-COA DEHYDROGENASE FADE6 OS=Mycobacterium bovis (strain ATCC BAA-935 / AF2122/97) GN=fadE6 PE=4 SV=1	0.86496	1.07736	0.928191
1400	tr|A0A1R3Y1K9|A0A1R3Y1K9_MYCBO	Probable drug-transport transmembrane atp-binding protein abc transporter baca OS=Mycobacterium bovis (strain ATCC BAA-935 / AF2122/97) GN=baca PE=4 SV=1	0.86555	0.95295	1.04937
1401	tr|A0A1A9E5I3|A0A1A9E5I3_MYCBI	2,3,4,5-tetrahydropyridine-2,6-dicarboxylate N-succinyltransferase OS=Mycobacterium bovis GN=dapD PE=3 SV=1	0.86558	0.984157	1.0161
1402	tr|A0A0H3MCM7|A0A0H3MCM7_MYCBP	Uncharacterized protein OS=Mycobacterium bovis (strain BCG / Pasteur 1173P2) GN=BCG_1401 PE=4 SV=1	0.86562	0.954652	1.0475
1403	tr|A0A0K2HWM8|A0A0K2HWM8_MYCBI	Arginine biosynthesis bifunctional protein ArgJ OS=Mycobacterium bovis BCG GN=argJ PE=3 SV=1	0.86588	0.905736	1.10407
1404	tr|A0A1A9EA37|A0A1A9EA37_MYCBI	Diaminopimelate epimerase OS=Mycobacterium bovis GN=dapF PE=3 SV=1	0.86645	1.01979	0.980595
1405	tr|A0A1R3Y194|A0A1R3Y194_MYCBO	Conserved protein OS=Mycobacterium bovis (strain ATCC BAA-935 / AF2122/97) GN=BQ2027_MB2476C PE=4 SV=1	0.86672	1.03058	0.970324
1406	tr|A0A0Y1BR73|A0A0Y1BR73_MYCBI	Aminoglycosides/tetracycline-transport integral membrane protein OS=Mycobacterium bovis BCG GN=RN06_1746 PE=4 SV=1	0.86706	0.877693	1.13935
1407	tr|A0A0H3M629|A0A0H3M629_MYCBP	Uncharacterized protein OS=Mycobacterium bovis (strain BCG / Pasteur 1173P2) GN=BCG_1522 PE=4 SV=1	0.8672	1.01264	0.987521
1408	tr|A0A1A9E651|A0A1A9E651_MYCBI	Putative sporulation transcription regulator WhiA OS=Mycobacterium bovis GN=whiA PE=3 SV=1	0.86726	0.980739	1.01964
1409	tr|A0A1R3Y2R1|A0A1R3Y2R1_MYCBO	Chromosome partition protein Smc OS=Mycobacterium bovis (strain ATCC BAA-935 / AF2122/97) GN=smc PE=3 SV=1	0.86819	0.927539	1.07812
1410	tr|A0A1R3Y4I2|A0A1R3Y4I2_MYCBO	TRANSCRIPTIONAL REGULATORY PROTEIN (PROBABLY LACI-FAMILY) OS=Mycobacterium bovis (strain ATCC BAA-935 / AF2122/97) GN=BQ2027_MB3606C PE=4 SV=1	0.86945	0.958878	1.04289
1411	tr|A0A0K2I1E0|A0A0K2I1E0_MYCBI	30S ribosomal protein S9 OS=Mycobacterium bovis BCG GN=rpsI PE=3 SV=1	0.8698	1.04447	0.957427
1412	tr|Q6EUU8|Q6EUU8_MYCBI	Haloalkane dehalogenase OS=Mycobacterium bovis GN=dmbB PE=3 SV=2	0.87062	1.04102	0.960592
1413	tr|A0A0K2I0I4|A0A0K2I0I4_MYCBI	Signal recognition particle protein OS=Mycobacterium bovis BCG GN=ffh PE=3 SV=1	0.8709	0.98934	1.01078
1414	tr|A0A1R3Y5H6|A0A1R3Y5H6_MYCBO	Esx-1 secretion-associated protein espf OS=Mycobacterium bovis (strain ATCC BAA-935 / AF2122/97) GN=espf PE=4 SV=1	0.87092	1.05106	0.951423
1415	tr|A0A1R3XUK6|A0A1R3XUK6_MYCBO	Metallothionein, MymT OS=Mycobacterium bovis (strain ATCC BAA-935 / AF2122/97) GN=mymT PE=4 SV=1	0.87175	0.896478	1.11548
1416	tr|A0A1R3Y2Y5|A0A1R3Y2Y5_MYCBO	Uncharacterized protein OS=Mycobacterium bovis (strain ATCC BAA-935 / AF2122/97) GN=BQ2027_MB3059 PE=4 SV=1	0.8728	0.972273	1.02852
1417	tr|A0A0K2HXZ2|A0A0K2HXZ2_MYCBI	Amidase OS=Mycobacterium bovis BCG GN=RN06_2891 PE=3 SV=1	0.87297	0.957396	1.0445
1418	tr|A0A1R3Y4Z9|A0A1R3Y4Z9_MYCBO	Uncharacterized protein OS=Mycobacterium bovis (strain ATCC BAA-935 / AF2122/97) GN=BQ2027_MB3519 PE=4 SV=1	0.87351	1.08749	0.91955
1419	tr|A0A1R3XVE3|A0A1R3XVE3_MYCBO	PROBABLE TRANSCRIPTIONAL REGULATORY PROTEIN OS=Mycobacterium bovis (strain ATCC BAA-935 / AF2122/97) GN=BQ2027_MB0484 PE=4 SV=1	0.8741	0.955804	1.04624
1420	tr|A0A1A9T8U3|A0A1A9T8U3_MYCBI	2-isopropylmalate synthase OS=Mycobacterium bovis GN=leuA PE=3 SV=1	0.87447	1.01515	0.985074
1421	tr|A0A1R3XYQ9|A0A1R3XYQ9_MYCBO	PROBABLE FATTY OXIDATION PROTEIN FADB OS=Mycobacterium bovis (strain ATCC BAA-935 / AF2122/97) GN=fadB PE=4 SV=1	0.87457	0.983798	1.01647
1422	tr|A0A1A9E6M7|A0A1A9E6M7_MYCBI	Glycogen debranching enzyme OS=Mycobacterium bovis GN=B7S04_08505 PE=3 SV=1	0.8747	0.923094	1.08331
1423	tr|A0A1R3XZD1|A0A1R3XZD1_MYCBO	Esx conserved component ecce5. esx-5 type vii secretion system protein. probable membrane protein OS=Mycobacterium bovis (strain ATCC BAA-935 / AF2122/97) GN=ecce5 PE=4 SV=1	0.87518	1.03872	0.962725
1424	tr|A0A1A9T8N0|A0A1A9T8N0_MYCBI	Phosphoribosylaminoimidazole-succinocarboxamide synthase OS=Mycobacterium bovis GN=purC PE=3 SV=1	0.8762	1.02724	0.973481
1425	tr|A0A1R3Y6Y8|A0A1R3Y6Y8_MYCBO	Thioredoxin reductase OS=Mycobacterium bovis (strain ATCC BAA-935 / AF2122/97) GN=trxB2 PE=3 SV=1	0.87623	1.04884	0.953436
1426	tr|A0A1R3Y5J2|A0A1R3Y5J2_MYCBO	Probable alanine and proline rich membrane-anchored mycosin mycp2 (Serine protease) (Subtilisin-like protease) (Subtilase-like) (Mycosin-2) OS=Mycobacterium bovis (strain ATCC BAA-935 / AF2122/97) GN=mycp2 PE=4 SV=1	0.87745	0.948154	1.05468
1427	tr|A0A1R3Y374|A0A1R3Y374_MYCBO	PROBABLE NADPH QUINONE OXIDOREDUCTASE FADB4 (NADPH:QUINONE REDUCTASE) (ZETA-CRYSTALLIN) OS=Mycobacterium bovis (strain ATCC BAA-935 / AF2122/97) GN=fadB4 PE=4 SV=1	0.87748	0.959536	1.04217
1428	tr|A0A1R3Y1F2|A0A1R3Y1F2_MYCBO	POSSIBLE RIBONUCLEASE E RNE OS=Mycobacterium bovis (strain ATCC BAA-935 / AF2122/97) GN=rne PE=4 SV=1	0.87783	1.02152	0.978932
1429	tr|A0A1R3XVX5|A0A1R3XVX5_MYCBO	Uncharacterized protein OS=Mycobacterium bovis (strain ATCC BAA-935 / AF2122/97) GN=BQ2027_MB0652 PE=4 SV=1	0.87825	0.940242	1.06356
1430	tr|A0A1R3XUW9|A0A1R3XUW9_MYCBO	Esx-3 secretion-associated protein espg3 OS=Mycobacterium bovis (strain ATCC BAA-935 / AF2122/97) GN=espg3 PE=4 SV=1	0.87901	0.920504	1.08636
1431	tr|A0A1A9T7G6|A0A1A9T7G6_MYCBI	Serine/threonine protein kinase OS=Mycobacterium bovis GN=B7S04_02205 PE=4 SV=1	0.87905	0.989473	1.01064
1432	tr|A0A1R3Y5E2|A0A1R3Y5E2_MYCBO	Ferritin OS=Mycobacterium bovis (strain ATCC BAA-935 / AF2122/97) GN=bfrB PE=4 SV=1	0.88204	0.944765	1.05846
1433	tr|A0A0K2HT11|A0A0K2HT11_MYCBI	50S ribosomal protein L24 OS=Mycobacterium bovis BCG GN=rplX PE=3 SV=1	0.88213	1.07347	0.93156
1434	tr|A0A1A9T6J8|A0A1A9T6J8_MYCBI	Acyl-CoA synthetase OS=Mycobacterium bovis GN=B7S04_00670 PE=4 SV=1	0.88217	0.9706	1.03029
1435	tr|A0A1R3Y4C3|A0A1R3Y4C3_MYCBO	Conserved protein OS=Mycobacterium bovis (strain ATCC BAA-935 / AF2122/97) GN=BQ2027_MB3540C PE=4 SV=1	0.8826	0.884374	1.13074
1436	tr|A0A243QRN0|A0A243QRN0_MYCBI	Uncharacterized protein OS=Mycobacterium bovis GN=B7S04_05285 PE=4 SV=1	0.88356	1.0761	0.929279
1437	tr|A0A1A9E9J5|A0A1A9E9J5_MYCBI	Ribose-5-phosphate isomerase B OS=Mycobacterium bovis GN=B7S04_13280 PE=4 SV=1	0.88596	1.03162	0.96935
1438	tr|A0A0K2HWL8|A0A0K2HWL8_MYCBI	50S ribosomal protein L20 OS=Mycobacterium bovis BCG GN=rplT PE=3 SV=1	0.88702	0.945099	1.05809
1439	tr|A0A1R3Y4B1|A0A1R3Y4B1_MYCBO	dTDP-4-dehydrorhamnose 3,5-epimerase OS=Mycobacterium bovis (strain ATCC BAA-935 / AF2122/97) GN=rmlC PE=3 SV=1	0.88807	1.02438	0.976204
1440	tr|A0A0K2HSP2|A0A0K2HSP2_MYCBI	Probable endonuclease 4 OS=Mycobacterium bovis BCG GN=nfo PE=3 SV=1	0.88877	1.04806	0.95414
1441	tr|A0A109S757|A0A109S757_MYCBI	50S ribosomal protein L31 OS=Mycobacterium bovis BCG GN=rpmE PE=3 SV=1	0.88932	1.04625	0.955798
1442	tr|A0A0H3MB68|A0A0H3MB68_MYCBP	Inosine-5'-monophosphate dehydrogenase OS=Mycobacterium bovis (strain BCG / Pasteur 1173P2) GN=guaB2 PE=3 SV=1	0.8894	1.01045	0.989653
1443	tr|A0A083VQX2|A0A083VQX2_MYCBI	Nucleoid-associated protein B7S04_19905 OS=Mycobacterium bovis GN=B7S04_19905 PE=3 SV=1	0.89105	0.9515	1.05097
1444	tr|A0A0H3MCY2|A0A0H3MCY2_MYCBP	Probable 6-phosphogluconolactonase devB OS=Mycobacterium bovis (strain BCG / Pasteur 1173P2) GN=devB PE=4 SV=1	0.8917	1.01624	0.984019
1445	tr|A0A0K2HVX6|A0A0K2HVX6_MYCBI	DNA-directed RNA polymerase subunit omega OS=Mycobacterium bovis BCG GN=rpoZ PE=3 SV=1	0.89191	1.08386	0.922632
1446	tr|A0A0K2I2E7|A0A0K2I2E7_MYCBI	Uncharacterized protein OS=Mycobacterium bovis BCG GN=RN06_4605 PE=4 SV=1	0.89243	1.07886	0.926901
1447	tr|A0A1A9EAZ4|A0A1A9EAZ4_MYCBI	3-isopropylmalate dehydrogenase OS=Mycobacterium bovis GN=leuB PE=3 SV=1	0.89398	1.01327	0.986903
1448	tr|A0A0K2HT47|A0A0K2HT47_MYCBI	Probable M18 family aminopeptidase 2 OS=Mycobacterium bovis BCG GN=apeB PE=3 SV=1	0.89417	1.01561	0.984626
1449	tr|A0A1R3Y2F3|A0A1R3Y2F3_MYCBO	PROBABLE ALDEHYDE DEHYDROGENASE ALDC OS=Mycobacterium bovis (strain ATCC BAA-935 / AF2122/97) GN=aldC PE=3 SV=1	0.8944	1.00665	0.993397
1450	tr|A0A1A9E9X0|A0A1A9E9X0_MYCBI	Haloalkane dehalogenase OS=Mycobacterium bovis GN=dhaA PE=3 SV=1	0.89469	0.963059	1.03836
1451	tr|A0A1R3XUQ4|A0A1R3XUQ4_MYCBO	PROBABLE CONSERVED LIPOPROTEIN LPQI OS=Mycobacterium bovis (strain ATCC BAA-935 / AF2122/97) GN=lpqI PE=4 SV=1	0.89483	0.964817	1.03647
1452	tr|Q7AUI0|Q7AUI0_MYCBI	Thiol peroxidase OS=Mycobacterium bovis GN=tpx PE=3 SV=1	0.89553	0.976355	1.02422
1453	tr|A0A0K2HRD1|A0A0K2HRD1_MYCBI	Dihydroxy-acid dehydratase OS=Mycobacterium bovis BCG GN=ilvD PE=3 SV=1	0.89591	1.01598	0.984271
1454	tr|A0A0H3M2T4|A0A0H3M2T4_MYCBP	ATP-dependent DNA helicase OS=Mycobacterium bovis (strain BCG / Pasteur 1173P2) GN=uvrD1 PE=3 SV=1	0.89641	0.976425	1.02414
1455	tr|A0A083W1J7|A0A083W1J7_MYCBI	Probable molybdenum cofactor guanylyltransferase OS=Mycobacterium bovis GN=mobA PE=3 SV=1	0.89688	1.07062	0.93404
1456	tr|A0A243QLM8|A0A243QLM8_MYCBI	Diacylglycerol O-acyltransferase OS=Mycobacterium bovis GN=B7S04_13375 PE=3 SV=1	0.89715	1.02619	0.974481
1457	tr|A0A0K2HUY0|A0A0K2HUY0_MYCBI	Homoserine kinase OS=Mycobacterium bovis BCG GN=thrB PE=3 SV=1	0.89726	1.02825	0.972525
1458	tr|A0A243QVI9|A0A243QVI9_MYCBI	Hypoxanthine phosphoribosyltransferase OS=Mycobacterium bovis GN=B7S04_19405 PE=3 SV=1	0.89744	1.01422	0.985983
1459	tr|A0A1R3Y5N8|A0A1R3Y5N8_MYCBO	Conserved protein similar to jag protein OS=Mycobacterium bovis (strain ATCC BAA-935 / AF2122/97) GN=BQ2027_MB3951C PE=4 SV=1	0.89757	0.951372	1.05111
1460	tr|A0A1R3Y153|A0A1R3Y153_MYCBO	Possible bifunctional enzyme long-chain acyl-coa synthase and lipase OS=Mycobacterium bovis (strain ATCC BAA-935 / AF2122/97) GN=BQ2027_MB1710 PE=4 SV=1	0.89783	0.986924	1.01325
1461	tr|A0A1R3XUH7|A0A1R3XUH7_MYCBO	Uncharacterized protein OS=Mycobacterium bovis (strain ATCC BAA-935 / AF2122/97) GN=BQ2027_MB0146C PE=4 SV=1	0.89814	1.01609	0.984164
1462	tr|A0A1R3XZT7|A0A1R3XZT7_MYCBO	Conserved protein OS=Mycobacterium bovis (strain ATCC BAA-935 / AF2122/97) GN=BQ2027_MB1241 PE=4 SV=1	0.8983	0.98127	1.01909
1463	tr|A0A1R3Y4F5|A0A1R3Y4F5_MYCBO	Probable short-chain type dehydrogenase/reductase. possible 17-beta-hydroxysteroid dehydrogenase OS=Mycobacterium bovis (strain ATCC BAA-935 / AF2122/97) GN=BQ2027_MB3532C PE=3 SV=1	0.89911	0.989654	1.01045
1464	tr|A0A083W7R4|A0A083W7R4_MYCBI	Ornithine carbamoyltransferase OS=Mycobacterium bovis GN=B7S04_08920 PE=3 SV=1	0.8996	1.01746	0.982839
1465	tr|A0A0K2I1Y1|A0A0K2I1Y1_MYCBI	Dihydropteroate synthase OS=Mycobacterium bovis BCG GN=RN06_4408 PE=3 SV=1	0.89972	1.09007	0.917372
1466	tr|A0A1R3XY91|A0A1R3XY91_MYCBO	POSSIBLE L-LACTATE DEHYDROGENASE (CYTOCHROME) LLDD1 OS=Mycobacterium bovis (strain ATCC BAA-935 / AF2122/97) GN=lldD1 PE=3 SV=1	0.90013	0.945959	1.05713
1467	tr|A0A1R3Y6Q7|A0A1R3Y6Q7_MYCBO	Probable oxidoreductase OS=Mycobacterium bovis (strain ATCC BAA-935 / AF2122/97) GN=BQ2027_MB3806 PE=4 SV=1	0.90021	1.01798	0.982333
1468	tr|A0A243R2X1|A0A243R2X1_MYCBI	Inosine 5-monophosphate dehydrogenase OS=Mycobacterium bovis GN=B7S04_09905 PE=4 SV=1	0.90193	1.03022	0.970667
1469	tr|A0A0K2I0F3|A0A0K2I0F3_MYCBI	NADH-quinone oxidoreductase subunit N OS=Mycobacterium bovis BCG GN=nuoN PE=3 SV=1	0.90197	1.02533	0.975294
1470	tr|A0A0H3M6R6|A0A0H3M6R6_MYCBP	Probable conserved transmembrane protein OS=Mycobacterium bovis (strain BCG / Pasteur 1173P2) GN=BCG_2222 PE=4 SV=1	0.90246	1.01828	0.982051
1471	tr|A0A1R3Y1F1|A0A1R3Y1F1_MYCBO	Probable short-chain type dehydrogenase/reductase OS=Mycobacterium bovis (strain ATCC BAA-935 / AF2122/97) GN=BQ2027_MB2537 PE=4 SV=1	0.90306	1.00862	0.991458
1472	tr|A0A0K2HT00|A0A0K2HT00_MYCBI	30S ribosomal protein S19 OS=Mycobacterium bovis BCG GN=rpsS PE=3 SV=1	0.90309	0.962829	1.03861
1473	tr|A0A0K2HTD7|A0A0K2HTD7_MYCBI	Nitrate/nitrite response transcriptional regulator NarL OS=Mycobacterium bovis BCG GN=RN06_1043 PE=4 SV=1	0.90325	1.0455	0.956482
1474	tr|A0A243R790|A0A243R790_MYCBI	Phosphatase PAP2 family protein OS=Mycobacterium bovis GN=B7S04_01675 PE=4 SV=1	0.90407	0.957201	1.04471
1475	tr|A0A0K2HQS6|A0A0K2HQS6_MYCBI	HTH-type transcriptional regulator OS=Mycobacterium bovis BCG GN=RN06_0051 PE=4 SV=1	0.90447	1.07005	0.934537
1476	tr|A0A0K2HZZ2|A0A0K2HZZ2_MYCBI	Uncharacterized protein OS=Mycobacterium bovis BCG GN=RN06_3290 PE=4 SV=1	0.9049	1.03513	0.966063
1477	tr|A0A0Y1CY84|A0A0Y1CY84_MYCBI	Heat-inducible transcription repressor HrcA OS=Mycobacterium bovis BCG GN=hrcA PE=3 SV=1	0.90558	0.940713	1.06302
1478	tr|A0A0K2HU33|A0A0K2HU33_MYCBI	Fructose-1,6-bisphosphatase OS=Mycobacterium bovis BCG GN=RN06_1380 PE=3 SV=1	0.90585	1.01893	0.981424
1479	tr|A0A109SA26|A0A109SA26_MYCBI	RNA polymerase sigma factor OS=Mycobacterium bovis BCG GN=RN06_3905 PE=3 SV=1	0.90615	1.04605	0.955978
1480	tr|A0A243QVI5|A0A243QVI5_MYCBI	DNA integrity scanning protein DisA OS=Mycobacterium bovis GN=disA PE=3 SV=1	0.90657	1.0287	0.972102
1481	tr|A0A0K2HTM8|A0A0K2HTM8_MYCBI	Acetyl-/propionyl-CoA carboxylase subunit beta OS=Mycobacterium bovis BCG GN=RN06_1214 PE=4 SV=1	0.90659	0.97116	1.0297
1482	tr|A0A0H3M380|A0A0H3M380_MYCBP	Chaperone protein DnaJ OS=Mycobacterium bovis (strain BCG / Pasteur 1173P2) GN=dnaJ1 PE=3 SV=1	0.90684	0.976799	1.02375
1483	tr|A0A083VTY9|A0A083VTY9_MYCBI	50S ribosomal protein L17 OS=Mycobacterium bovis GN=rplQ PE=3 SV=1	0.90782	1.02709	0.973627
1484	tr|A0A1A9E949|A0A1A9E949_MYCBI	Sulfate/thiosulfate import ATP-binding protein CysA OS=Mycobacterium bovis GN=cysA PE=3 SV=1	0.90897	1.02647	0.974214
1485	tr|A0A243R581|A0A243R581_MYCBI	Histidine phosphatase family protein OS=Mycobacterium bovis GN=B7S04_06985 PE=4 SV=1	0.90946	1.02976	0.971102
1486	tr|A0A1R3Y557|A0A1R3Y557_MYCBO	Probable two component transcriptional regulatory protein tcrx OS=Mycobacterium bovis (strain ATCC BAA-935 / AF2122/97) GN=tcrx PE=4 SV=1	0.91003	1.11388	0.897762
1487	tr|A0A1R3Y0N1|A0A1R3Y0N1_MYCBO	Conserved protein OS=Mycobacterium bovis (strain ATCC BAA-935 / AF2122/97) GN=BQ2027_MB2261A PE=4 SV=1	0.91118	1.02472	0.97588
1488	tr|A0A0K2HST0|A0A0K2HST0_MYCBI	30S ribosomal protein S3 OS=Mycobacterium bovis BCG GN=rpsC PE=3 SV=1	0.9113	1.01421	0.985987
1489	tr|A0A0Y1C484|A0A0Y1C484_MYCBI	30S ribosomal protein S17 OS=Mycobacterium bovis BCG GN=rpsQ PE=3 SV=1	0.9114	1.00799	0.992074
1490	tr|A0A0K2HYH8|A0A0K2HYH8_MYCBI	Elongation factor P OS=Mycobacterium bovis BCG GN=efp PE=3 SV=1	0.91142	0.984325	1.01592
1491	tr|A0A243R270|A0A243R270_MYCBI	Trehalose-phosphatase OS=Mycobacterium bovis GN=B7S04_10750 PE=4 SV=1	0.91204	0.955759	1.04629
1492	tr|A0A1R3XZI5|A0A1R3XZI5_MYCBO	Citrate synthase OS=Mycobacterium bovis (strain ATCC BAA-935 / AF2122/97) GN=prpc PE=3 SV=1	0.91288	1.02015	0.980243
1493	tr|A0A0K2HZJ3|A0A0K2HZJ3_MYCBI	Ribosome-recycling factor OS=Mycobacterium bovis BCG GN=frr PE=3 SV=1	0.91315	1.0063	0.993742
1494	tr|A0A243QY02|A0A243QY02_MYCBI	D-alanine--D-alanine ligase OS=Mycobacterium bovis GN=ddl PE=3 SV=1	0.91482	1.01427	0.985932
1495	tr|A0A1R3Y1E1|A0A1R3Y1E1_MYCBO	PROBABLE CITRATE (PRO-3S)-LYASE (BETA SUBUNIT) CITE (CITRASE) (CITRATASE) (CITRITASE) (CITRIDESMOLASE) (CITRASE ALDOLASE) OS=Mycobacterium bovis (strain ATCC BAA-935 / AF2122/97) GN=citE PE=3 SV=1	0.91503	0.980283	1.02011
1496	tr|A0A1R3XU54|A0A1R3XU54_MYCBO	Uncharacterized protein OS=Mycobacterium bovis (strain ATCC BAA-935 / AF2122/97) GN=BQ2027_MB0026 PE=4 SV=1	0.91536	0.963433	1.03796
1497	tr|A0A1R3XZF1|A0A1R3XZF1_MYCBO	Conserved protein OS=Mycobacterium bovis (strain ATCC BAA-935 / AF2122/97) GN=BQ2027_MB1113 PE=4 SV=1	0.91547	1.02861	0.972188
1498	tr|A0A1R3XZQ8|A0A1R3XZQ8_MYCBO	PROBABLE ACYL-COA LIGASE FADD31 (ACYL-COA SYNTHETASE) (ACYL-COA SYNTHASE) OS=Mycobacterium bovis (strain ATCC BAA-935 / AF2122/97) GN=fadD31 PE=4 SV=1	0.9155	0.978056	1.02244
1499	tr|A0A1R3Y4N0|A0A1R3Y4N0_MYCBO	Possible oxidoreductase. possible 3-hydroxy-9,10-seconandrost-1,3,5(10)-triene-9,17-dione hydroxylase OS=Mycobacterium bovis (strain ATCC BAA-935 / AF2122/97) GN=hsaa PE=4 SV=1	0.91668	1.00395	0.996065
1500	tr|A0A109S8Y7|A0A109S8Y7_MYCBI	Uncharacterized protein OS=Mycobacterium bovis BCG GN=RN06_3250 PE=4 SV=1	0.91692	1.01914	0.981222
1501	tr|A0A1A9T6M3|A0A1A9T6M3_MYCBI	Peptide methionine sulfoxide reductase MsrA OS=Mycobacterium bovis GN=msrA PE=3 SV=1	0.9172	1.03672	0.96458
1502	tr|A0A1R3XWI4|A0A1R3XWI4_MYCBO	PUTATIVE FERREDOXIN REDUCTASE OS=Mycobacterium bovis (strain ATCC BAA-935 / AF2122/97) GN=BQ2027_MB0707 PE=4 SV=1	0.9175	1.00633	0.993707
1503	tr|A0A1R3Y5B8|A0A1R3Y5B8_MYCBO	Conserved protein OS=Mycobacterium bovis (strain ATCC BAA-935 / AF2122/97) GN=BQ2027_MB3843C PE=4 SV=1	0.91876	1.04041	0.961158
1504	tr|A0A1R3Y4A5|A0A1R3Y4A5_MYCBO	dTDP-glucose 4,6-dehydratase OS=Mycobacterium bovis (strain ATCC BAA-935 / AF2122/97) GN=rmlB1 PE=3 SV=1	0.91912	1.0084	0.991668
1505	tr|A0A1R3XXG9|A0A1R3XXG9_MYCBO	Conserved protein OS=Mycobacterium bovis (strain ATCC BAA-935 / AF2122/97) GN=BQ2027_MB0834C PE=3 SV=1	0.91964	0.937698	1.06644
1506	tr|A0A1R3XV72|A0A1R3XV72_MYCBO	POSSIBLE SECRETED PROTEIN OS=Mycobacterium bovis (strain ATCC BAA-935 / AF2122/97) GN=BQ2027_MB0404C PE=4 SV=1	0.91968	1.02046	0.979949
1507	tr|A0A0K2HYM5|A0A0K2HYM5_MYCBI	Uncharacterized protein OS=Mycobacterium bovis BCG GN=RN06_3144 PE=4 SV=1	0.92009	1.02748	0.973257
1508	tr|A0A0K2I1Y2|A0A0K2I1Y2_MYCBI	GTP cyclohydrolase 1 OS=Mycobacterium bovis BCG GN=folE PE=3 SV=1	0.92209	1.01015	0.98995
1509	tr|G8FRV3|G8FRV3_MYCBI	Uncharacterized protein OS=Mycobacterium bovis BCG str. Mexico GN=BCGMEX_0855c PE=4 SV=1	0.92263	0.989752	1.01035
1510	tr|Q9XB15|Q9XB15_MYCBI	Uncharacterized protein RvD1-Rv2024c OS=Mycobacterium bovis BCG GN=RvD1-Rv2024c PE=4 SV=1	0.9234	1.02297	0.977541
1511	tr|A0A1R3XZ84|A0A1R3XZ84_MYCBO	Probable two-component system transcriptional regulator OS=Mycobacterium bovis (strain ATCC BAA-935 / AF2122/97) GN=BQ2027_MB1652 PE=4 SV=1	0.9234	1.03104	0.969899
1512	tr|A0A1R3Y4D4|A0A1R3Y4D4_MYCBO	PROBABLE GLUTAMINE SYNTHETASE GLNA4 (GLUTAMINE SYNTHASE) (GS-II) OS=Mycobacterium bovis (strain ATCC BAA-935 / AF2122/97) GN=glnA4 PE=3 SV=1	0.92435	0.978582	1.02189
1513	tr|A0A1R3XVD9|A0A1R3XVD9_MYCBO	Conserved protein OS=Mycobacterium bovis (strain ATCC BAA-935 / AF2122/97) GN=BQ2027_MB0475 PE=4 SV=1	0.92475	1.00921	0.99087
1514	tr|A0A1R3Y4V9|A0A1R3Y4V9_MYCBO	PROBABLE FEIII-DICITRATE-BINDING PERIPLASMIC LIPOPROTEIN FECB OS=Mycobacterium bovis (strain ATCC BAA-935 / AF2122/97) GN=fecB PE=4 SV=1	0.92519	1.01543	0.9848
1515	tr|A0A083VX03|A0A083VX03_MYCBI	Probable dual-specificity RNA methyltransferase RlmN OS=Mycobacterium bovis GN=rlmN PE=3 SV=1	0.92556	1.04916	0.953147
1516	tr|A0A1R3Y3H5|A0A1R3Y3H5_MYCBO	Putative SOS response-associated peptidase OS=Mycobacterium bovis (strain ATCC BAA-935 / AF2122/97) GN=BQ2027_MB3255C PE=3 SV=1	0.92559	0.975966	1.02463
1517	tr|A0A1R3Y123|A0A1R3Y123_MYCBO	Conserved protein OS=Mycobacterium bovis (strain ATCC BAA-935 / AF2122/97) GN=BQ2027_MB2158C PE=4 SV=1	0.92632	0.976409	1.02416
1518	tr|A0A0K2I0S3|A0A0K2I0S3_MYCBI	Uncharacterized protein OS=Mycobacterium bovis BCG GN=RN06_3955 PE=4 SV=1	0.92722	0.992558	1.0075
1519	tr|A0A0K2HZ86|A0A0K2HZ86_MYCBI	30S ribosomal protein S15 OS=Mycobacterium bovis BCG GN=rpsO PE=3 SV=1	0.92748	1.02709	0.973626
1520	tr|A0A1A9T7I7|A0A1A9T7I7_MYCBI	Peptide deformylase OS=Mycobacterium bovis GN=def PE=3 SV=1	0.92787	1.04521	0.956747
1521	tr|A0A1R3XYC5|A0A1R3XYC5_MYCBO	Conserved protein OS=Mycobacterium bovis (strain ATCC BAA-935 / AF2122/97) GN=BQ2027_MB1464 PE=4 SV=1	0.92815	1.03291	0.968139
1522	tr|A0A1R3XWM5|A0A1R3XWM5_MYCBO	Conserved protein OS=Mycobacterium bovis (strain ATCC BAA-935 / AF2122/97) GN=BQ2027_MB0538 PE=4 SV=1	0.9287	0.976056	1.02453
1523	tr|A0A1A9E6W5|A0A1A9E6W5_MYCBI	Arginine repressor OS=Mycobacterium bovis GN=argR PE=3 SV=1	0.92881	0.967942	1.03312
1524	tr|A0A1R3Y4U1|A0A1R3Y4U1_MYCBO	Uncharacterized protein OS=Mycobacterium bovis (strain ATCC BAA-935 / AF2122/97) GN=BQ2027_MB3685 PE=4 SV=1	0.92971	1.01393	0.986261
1525	tr|A0A243R4P7|A0A243R4P7_MYCBI	Hydrolase OS=Mycobacterium bovis GN=B7S04_06670 PE=4 SV=1	0.93	0.965367	1.03588
1526	tr|A0A1R3XWX1|A0A1R3XWX1_MYCBO	Probable 3-hydroxyacyl-thioester dehydratase htdx OS=Mycobacterium bovis (strain ATCC BAA-935 / AF2122/97) GN=htdx PE=4 SV=1	0.93025	1.02584	0.974815
1527	tr|A0A0K2HWI6|A0A0K2HWI6_MYCBI	Glycine dehydrogenase (decarboxylating) OS=Mycobacterium bovis BCG GN=gcvP PE=3 SV=1	0.93106	1.02933	0.971502
1528	tr|A0A109S8E6|A0A109S8E6_MYCBI	Oxidoreductase OS=Mycobacterium bovis BCG GN=RN06_2776 PE=4 SV=1	0.93125	1.05791	0.945257
1529	tr|A0A1R3XVF9|A0A1R3XVF9_MYCBO	Conserved protein OS=Mycobacterium bovis (strain ATCC BAA-935 / AF2122/97) GN=BQ2027_MB0463C PE=4 SV=1	0.93226	1.0502	0.952203
1530	tr|A0A0Y1C1Y7|A0A0Y1C1Y7_MYCBI	Transcriptional regulator EmbR OS=Mycobacterium bovis BCG GN=RN06_1578 PE=4 SV=1	0.93357	0.990227	1.00987
1531	tr|A0A1R3Y1F0|A0A1R3Y1F0_MYCBO	Conserved protein OS=Mycobacterium bovis (strain ATCC BAA-935 / AF2122/97) GN=BQ2027_MB1809 PE=4 SV=1	0.93402	1.01002	0.990078
1532	tr|A0A1R3XVI1|A0A1R3XVI1_MYCBO	Conserved protein OS=Mycobacterium bovis (strain ATCC BAA-935 / AF2122/97) GN=BQ2027_MB0321 PE=4 SV=1	0.93582	0.974595	1.02607
1533	tr|A0A1R3XXL0|A0A1R3XXL0_MYCBO	PROBABLE FERREDOXIN FDXC OS=Mycobacterium bovis (strain ATCC BAA-935 / AF2122/97) GN=fdxC PE=4 SV=1	0.93605	0.962057	1.03944
1534	tr|A0A243QZG7|A0A243QZG7_MYCBI	Lipid-transfer protein OS=Mycobacterium bovis GN=B7S04_14995 PE=3 SV=1	0.93665	1.00677	0.993278
1535	tr|A0A0K2HZF9|A0A0K2HZF9_MYCBI	GCN5-like N-acetyltransferase OS=Mycobacterium bovis BCG GN=RN06_3436 PE=4 SV=1	0.9369	1.05004	0.952343
1536	tr|A0A1R3Y2P7|A0A1R3Y2P7_MYCBO	PROBABLE ENOYL-COA HYDRATASE ECHA15 (ENOYL HYDRASE) (UNSATURATED ACYL-COA HYDRATASE) (CROTONASE) OS=Mycobacterium bovis (strain ATCC BAA-935 / AF2122/97) GN=echA15 PE=3 SV=1	0.93756	0.98699	1.01318
1537	tr|A0A0K2HUQ7|A0A0K2HUQ7_MYCBI	Diaminopimelate decarboxylase OS=Mycobacterium bovis BCG GN=lysA PE=3 SV=1	0.93893	1.01478	0.985436
1538	tr|A0A1R3XVQ9|A0A1R3XVQ9_MYCBO	Conserved protein OS=Mycobacterium bovis (strain ATCC BAA-935 / AF2122/97) GN=BQ2027_MB0584 PE=4 SV=1	0.93913	0.968158	1.03289
1539	tr|A0A1R3Y2Z4|A0A1R3Y2Z4_MYCBO	PROBABLE TRANSCRIPTIONAL REGULATORY PROTEIN (PROBABLY ASNC-FAMILY) OS=Mycobacterium bovis (strain ATCC BAA-935 / AF2122/97) GN=BQ2027_MB3076C PE=4 SV=1	0.93948	1.01669	0.983582
1540	tr|A0A1R3Y431|A0A1R3Y431_MYCBO	Cholesterol oxidase chod (Cholesterol-o2 oxidoreductase) OS=Mycobacterium bovis (strain ATCC BAA-935 / AF2122/97) GN=choD PE=4 SV=1	0.93952	0.990143	1.00996
1541	tr|A0A0Y1D0N4|A0A0Y1D0N4_MYCBI	Uncharacterized protein OS=Mycobacterium bovis BCG GN=RN06_3353 PE=4 SV=1	0.9397	0.986332	1.01386
1542	tr|A0A1R3Y2Y9|A0A1R3Y2Y9_MYCBO	PROBABLE PHOSPHOSERINE PHOSPHATASE SERB2 (PSP) (O-PHOSPHOSERINE PHOSPHOHYDROLASE) (PSPASE) OS=Mycobacterium bovis (strain ATCC BAA-935 / AF2122/97) GN=serB2 PE=4 SV=1	0.94033	1.00931	0.990774
1543	tr|A0A1R3Y4D7|A0A1R3Y4D7_MYCBO	Oxygenase component of 3-ketosteroid-9-alpha-hydroxylase ksha OS=Mycobacterium bovis (strain ATCC BAA-935 / AF2122/97) GN=ksha PE=4 SV=1	0.94089	1.05115	0.951339
1544	tr|A0A0K2HSK7|A0A0K2HSK7_MYCBI	Protein translocase subunit SecE OS=Mycobacterium bovis BCG GN=secE PE=3 SV=1	0.94192	0.983324	1.01696
1545	tr|A0A0K2HSL5|A0A0K2HSL5_MYCBI	HTH-type transcriptional regulator Mce2R OS=Mycobacterium bovis BCG GN=RN06_0724 PE=4 SV=1	0.9421	1.10186	0.907557
1546	tr|A0A0K2HTJ6|A0A0K2HTJ6_MYCBI	Uncharacterized protein OS=Mycobacterium bovis BCG GN=RN06_1128 PE=4 SV=1	0.94241	0.970542	1.03035
1547	tr|A0A1R3Y3U4|A0A1R3Y3U4_MYCBO	Universal stress protein family protein OS=Mycobacterium bovis (strain ATCC BAA-935 / AF2122/97) GN=BQ2027_MB2657C PE=3 SV=1	0.94281	0.962127	1.03936
1548	tr|A0A0K2HZX2|A0A0K2HZX2_MYCBI	Low molecular weight protein antigen 6 OS=Mycobacterium bovis BCG GN=RN06_3638 PE=4 SV=1	0.94313	0.964528	1.03678
1549	tr|A0A1R3XVP2|A0A1R3XVP2_MYCBO	Possible antitoxin vapb3 OS=Mycobacterium bovis (strain ATCC BAA-935 / AF2122/97) GN=vapb3 PE=4 SV=1	0.94317	0.95774	1.04413
1550	tr|A0A1A9EA75|A0A1A9EA75_MYCBI	Transcriptional repressor NrdR OS=Mycobacterium bovis GN=nrdR PE=3 SV=1	0.94421	0.974808	1.02584
1551	tr|A0A109S602|A0A109S602_MYCBI	Membrane protein OS=Mycobacterium bovis BCG GN=RN06_0285 PE=4 SV=1	0.94514	0.973932	1.02677
1552	tr|A0A1R3XY64|A0A1R3XY64_MYCBO	POSSIBLE MEMBRANE PROTEIN OS=Mycobacterium bovis (strain ATCC BAA-935 / AF2122/97) GN=BQ2027_MB1397C PE=4 SV=1	0.94591	1.01436	0.985844
1553	tr|A0A1A9E9C2|A0A1A9E9C2_MYCBI	Alkyl hydroperoxide reductase AhpD OS=Mycobacterium bovis GN=ahpD PE=3 SV=1	0.94611	0.987525	1.01263
1554	tr|A0A0H3M529|A0A0H3M529_MYCBP	Pseudouridine synthase OS=Mycobacterium bovis (strain BCG / Pasteur 1173P2) GN=BCG_1592 PE=3 SV=1	0.94639	1.0082	0.991866
1555	tr|A0A1A9T881|A0A1A9T881_MYCBI	Methoxy mycolic acid synthase 1 MmaA1 OS=Mycobacterium bovis GN=B7S04_03495 PE=4 SV=1	0.94645	0.995035	1.00499
1556	tr|A0A083W658|A0A083W658_MYCBI	Probable cytosol aminopeptidase OS=Mycobacterium bovis GN=pepA PE=3 SV=1	0.94676	0.994885	1.00514
1557	tr|A0A1R3Y410|A0A1R3Y410_MYCBO	Conserved protein OS=Mycobacterium bovis (strain ATCC BAA-935 / AF2122/97) GN=BQ2027_MB3339 PE=4 SV=1	0.94681	0.991011	1.00907
1558	tr|Q6SA89|Q6SA89_MYCBI	Putative transcriptional regulator CRP OS=Mycobacterium bovis BCG GN=RN06_4483 PE=4 SV=1	0.94753	0.980417	1.01997
1559	tr|A0A0K2I296|A0A0K2I296_MYCBI	Lyase OS=Mycobacterium bovis BCG GN=RN06_4492 PE=4 SV=1	0.94788	1.00912	0.990961
1560	tr|A0A1R3XWC3|A0A1R3XWC3_MYCBO	PROBABLE DEHYDROGENASE/REDUCTASE OS=Mycobacterium bovis (strain ATCC BAA-935 / AF2122/97) GN=BQ2027_MB0792 PE=4 SV=1	0.94856	0.987476	1.01268
1561	tr|A0A1R3Y0T1|A0A1R3Y0T1_MYCBO	Conserved protein acg OS=Mycobacterium bovis (strain ATCC BAA-935 / AF2122/97) GN=acg PE=4 SV=1	0.94916	0.991236	1.00884
1562	tr|A0A0K2HX84|A0A0K2HX84_MYCBI	Uncharacterized protein OS=Mycobacterium bovis BCG GN=RN06_2263 PE=4 SV=1	0.94934	1.04207	0.959627
1563	tr|A0A1R3Y534|A0A1R3Y534_MYCBO	Ppe family protein ppe50 OS=Mycobacterium bovis (strain ATCC BAA-935 / AF2122/97) GN=PPE50 PE=4 SV=1	0.94948	0.970996	1.02987
1564	tr|A0A1R3Y2G1|A0A1R3Y2G1_MYCBO	Conserved alanine and arginine rich protein OS=Mycobacterium bovis (strain ATCC BAA-935 / AF2122/97) GN=BQ2027_MB2750 PE=4 SV=1	0.94951	0.97868	1.02178
1565	tr|A0A109SBB6|A0A109SBB6_MYCBI	Decaprenylphosphoryl-D-2-keto erythropentose reductase OS=Mycobacterium bovis BCG GN=RN06_4617 PE=4 SV=1	0.95214	1.01233	0.987818
1566	tr|A0A1R3Y382|A0A1R3Y382_MYCBO	PROBABLE ACYL-CoA DEHYDROGENASE FADE23 OS=Mycobacterium bovis (strain ATCC BAA-935 / AF2122/97) GN=fadE23 PE=3 SV=1	0.95275	1.00725	0.992803
1567	tr|A0A1R3XZ72|A0A1R3XZ72_MYCBO	POSSIBLE FATTY-ACID-COA LIGASE FADD1 (FATTY-ACID-COA SYNTHETASE) (FATTY-ACID-COA SYNTHASE) OS=Mycobacterium bovis (strain ATCC BAA-935 / AF2122/97) GN=fadD1 PE=4 SV=1	0.95292	0.981677	1.01867
1568	tr|A0A1A9EAX7|A0A1A9EAX7_MYCBI	50S ribosomal protein L28 OS=Mycobacterium bovis GN=rpmB PE=3 SV=1	0.95294	0.976352	1.02422
1569	tr|A0A1R3XV29|A0A1R3XV29_MYCBO	PROBABLE CONSERVED MEMBRANE PROTEIN OS=Mycobacterium bovis (strain ATCC BAA-935 / AF2122/97) GN=BQ2027_MB0355 PE=4 SV=1	0.95332	0.973266	1.02747
1570	tr|A0A0K2HVF5|A0A0K2HVF5_MYCBI	L-asparaginase OS=Mycobacterium bovis BCG GN=RN06_1897 PE=4 SV=1	0.95399	0.967069	1.03405
1571	tr|A0A243QRF6|A0A243QRF6_MYCBI	Nitroreductase family deazaflavin-dependent oxidoreductase OS=Mycobacterium bovis GN=B7S04_10050 PE=4 SV=1	0.95459	1.0166	0.983667
1572	tr|A0A243QJG3|A0A243QJG3_MYCBI	Amidase OS=Mycobacterium bovis GN=B7S04_15510 PE=3 SV=1	0.95546	1.00389	0.996127
1573	tr|Q9RLQ7|Q9RLQ7_MYCBI	Putative serine/threonine protein kinase OS=Mycobacterium bovis BCG GN=Mbk PE=4 SV=1	0.9558	1.00595	0.994087
1574	tr|A0A1R3Y5I6|A0A1R3Y5I6_MYCBO	Esx-1 transcriptional regulatory protein espr OS=Mycobacterium bovis (strain ATCC BAA-935 / AF2122/97) GN=espr PE=4 SV=1	0.95698	1.02553	0.975105
1575	tr|A0A1R3XYL4|A0A1R3XYL4_MYCBO	PUTATIVE INTEGRATION HOST FACTOR MIHF OS=Mycobacterium bovis (strain ATCC BAA-935 / AF2122/97) GN=mihF PE=4 SV=1	0.95704	0.96685	1.03429
1576	tr|A0A1R3Y0I1|A0A1R3Y0I1_MYCBO	Branched-chain-amino-acid aminotransferase OS=Mycobacterium bovis (strain ATCC BAA-935 / AF2122/97) GN=ilvE PE=3 SV=1	0.95716	0.992076	1.00799
1577	tr|A0A1R3Y5N5|A0A1R3Y5N5_MYCBO	Uncharacterized protein OS=Mycobacterium bovis (strain ATCC BAA-935 / AF2122/97) GN=BQ2027_MB3932C PE=4 SV=1	0.95735	0.980985	1.01938
1578	tr|A0A0K2I1G4|A0A0K2I1G4_MYCBI	30S ribosomal protein S4 OS=Mycobacterium bovis BCG GN=rpsD PE=3 SV=1	0.95739	0.988095	1.01205
1579	tr|A0A1R3XYV7|A0A1R3XYV7_MYCBO	Probable acyl-CoA thioesterase II tesB1 OS=Mycobacterium bovis (strain ATCC BAA-935 / AF2122/97) GN=tesB1 PE=4 SV=1	0.95784	0.969193	1.03179
1580	tr|A0A1R3XVK0|A0A1R3XVK0_MYCBO	Uncharacterized protein OS=Mycobacterium bovis (strain ATCC BAA-935 / AF2122/97) GN=BQ2027_MB0128 PE=4 SV=1	0.95843	1.02797	0.972796
1581	tr|A0A1R3XYF2|A0A1R3XYF2_MYCBO	PROBABLE MACROLIDE-TRANSPORT ATP-BINDING PROTEIN ABC TRANSPORTER OS=Mycobacterium bovis (strain ATCC BAA-935 / AF2122/97) GN=BQ2027_MB1508 PE=4 SV=1	0.95857	1.05502	0.947847
1582	tr|A0A1A9E4G1|A0A1A9E4G1_MYCBI	Enoyl-CoA hydratase OS=Mycobacterium bovis GN=B7S04_04940 PE=3 SV=1	0.95918	1.00953	0.990555
1583	tr|A0A1R3Y5B2|A0A1R3Y5B2_MYCBO	Bifunctional udp-galactofuranosyl transferase glft2 OS=Mycobacterium bovis (strain ATCC BAA-935 / AF2122/97) GN=glft2 PE=4 SV=1	0.95936	0.994617	1.00541
1584	tr|A0A0H3MAJ0|A0A0H3MAJ0_MYCBP	Uncharacterized protein OS=Mycobacterium bovis (strain BCG / Pasteur 1173P2) GN=BCG_1610 PE=4 SV=1	0.96063	1.01886	0.981485
1585	tr|A0A0H3MBP2|A0A0H3MBP2_MYCBP	Probable precorrin-8X methylmutase CobH OS=Mycobacterium bovis (strain BCG / Pasteur 1173P2) GN=cobH PE=4 SV=1	0.9612	0.988786	1.01134
1586	tr|A0A0K2HWI0|A0A0K2HWI0_MYCBI	Cytochrome P450 Cyp140 OS=Mycobacterium bovis BCG GN=RN06_2328 PE=3 SV=1	0.96175	1.00416	0.99586
1587	tr|A0A0K2I0F2|A0A0K2I0F2_MYCBI	HTH-type transcriptional regulator OS=Mycobacterium bovis BCG GN=RN06_3481 PE=4 SV=1	0.96188	1.03365	0.967449
1588	tr|A0A1R3XWP0|A0A1R3XWP0_MYCBO	Probable n-succinyldiaminopimelate aminotransferase dapc (Dap-at) OS=Mycobacterium bovis (strain ATCC BAA-935 / AF2122/97) GN=dapc PE=4 SV=1	0.96196	0.953563	1.0487
1589	tr|A0A1R3Y3M5|A0A1R3Y3M5_MYCBO	dTDP-4-dehydrorhamnose reductase OS=Mycobacterium bovis (strain ATCC BAA-935 / AF2122/97) GN=rmlD PE=3 SV=1	0.96292	1.00835	0.991715
1590	tr|A0A1R3Y3B0|A0A1R3Y3B0_MYCBO	Conserved protein OS=Mycobacterium bovis (strain ATCC BAA-935 / AF2122/97) GN=BQ2027_MB2429C PE=4 SV=1	0.96428	1.03156	0.969402
1591	tr|A0A1R3XUY5|A0A1R3XUY5_MYCBO	POSSIBLE BETA-1,3-GLUCANASE OS=Mycobacterium bovis (strain ATCC BAA-935 / AF2122/97) GN=BQ2027_MB0323 PE=4 SV=1	0.9644	0.977917	1.02258
1592	tr|A0A083W0X5|A0A083W0X5_MYCBI	Chorismate synthase OS=Mycobacterium bovis GN=aroC PE=3 SV=1	0.96441	1.00497	0.995054
1593	tr|A0A0K2HZR2|A0A0K2HZR2_MYCBI	Phthiodiolone/phenolphthiodiolone dimycocerosates ketoreductase OS=Mycobacterium bovis BCG GN=RN06_3578 PE=4 SV=1	0.96602	1.00669	0.993352
1594	tr|A0A1R3XXH1|A0A1R3XXH1_MYCBO	Uncharacterized protein OS=Mycobacterium bovis (strain ATCC BAA-935 / AF2122/97) GN=BQ2027_MB0438 PE=4 SV=1	0.96618	0.972506	1.02827
1595	tr|A0A1R3XXQ1|A0A1R3XXQ1_MYCBO	PROBABLE TETRONASIN-TRANSPORT ATP-BINDING PROTEIN ABC TRANSPORTER OS=Mycobacterium bovis (strain ATCC BAA-935 / AF2122/97) GN=BQ2027_MB1250C PE=4 SV=1	0.96744	1.01157	0.988563
1596	tr|A0A0K2I2S6|A0A0K2I2S6_MYCBI	Lipoprotein LpqE OS=Mycobacterium bovis BCG GN=RN06_4381 PE=4 SV=1	0.96779	0.987548	1.01261
1597	tr|A0A1R3Y0C5|A0A1R3Y0C5_MYCBO	Phospho-2-dehydro-3-deoxyheptonate aldolase OS=Mycobacterium bovis (strain ATCC BAA-935 / AF2122/97) GN=aroG PE=3 SV=1	0.96805	1.0044	0.995616
1598	tr|A0A1R3XW40|A0A1R3XW40_MYCBO	Conserved protein OS=Mycobacterium bovis (strain ATCC BAA-935 / AF2122/97) GN=BQ2027_MB0339 PE=4 SV=1	0.96813	0.986724	1.01346
1599	tr|A0A0H3MDX6|A0A0H3MDX6_MYCBP	Probable conserved membrane protein OS=Mycobacterium bovis (strain BCG / Pasteur 1173P2) GN=BCG_1816 PE=4 SV=1	0.96901	0.992614	1.00744
1600	tr|A0A1R3XXF5|A0A1R3XXF5_MYCBO	Probable deoxyribonuclease TatD (YjjV protein) OS=Mycobacterium bovis (strain ATCC BAA-935 / AF2122/97) GN=tatD PE=4 SV=1	0.96936	0.986112	1.01408
1601	tr|A0A0K2HYI0|A0A0K2HYI0_MYCBI	3-dehydroquinate synthase OS=Mycobacterium bovis BCG GN=aroB PE=3 SV=1	0.97005	0.997298	1.00271
1602	tr|A0A1R3XWC9|A0A1R3XWC9_MYCBO	PROBABLE GLUTAMINE-BINDING LIPOPROTEIN GLNH (GLNBP) OS=Mycobacterium bovis (strain ATCC BAA-935 / AF2122/97) GN=glnH PE=4 SV=1	0.97089	0.978152	1.02234
1603	tr|A0A0K2HXF5|A0A0K2HXF5_MYCBI	S-adenosyl-L-methionine-dependent methyltransferase OS=Mycobacterium bovis BCG GN=RN06_2349 PE=3 SV=1	0.9735	0.996475	1.00354
1604	tr|A0A1R3XVN2|A0A1R3XVN2_MYCBO	Conserved protein OS=Mycobacterium bovis (strain ATCC BAA-935 / AF2122/97) GN=BQ2027_MB0560C PE=4 SV=1	0.97399	0.995653	1.00437
1605	tr|A0A1R3Y3P4|A0A1R3Y3P4_MYCBO	PROBABLE BIFUNCTIONAL PROTEIN ACETYL-/PROPIONYL-COENZYME A CARBOXYLASE (ALPHA CHAIN) ACCA3: BIOTIN CARBOXYLASE + BIOTIN CARBOXYL CARRIER PROTEIN (BCCP) OS=Mycobacterium bovis (strain ATCC BAA-935 / AF2122/97) GN=accA3 PE=4 SV=1	0.97498	0.994948	1.00508
1606	tr|A0A0K2HUU6|A0A0K2HUU6_MYCBI	Sulfur carrier protein CysO OS=Mycobacterium bovis BCG GN=RN06_1663 PE=4 SV=1	0.9752	0.986456	1.01373
1607	tr|A0A1A9E9Q5|A0A1A9E9Q5_MYCBI	Glyoxalase II OS=Mycobacterium bovis GN=B7S04_13935 PE=4 SV=1	0.97602	0.984873	1.01536
1608	tr|A0A1R3XVM4|A0A1R3XVM4_MYCBO	Conserved protein OS=Mycobacterium bovis (strain ATCC BAA-935 / AF2122/97) GN=BQ2027_MB0543 PE=4 SV=1	0.97611	1.00312	0.996889
1609	tr|A0A1R3XYU8|A0A1R3XYU8_MYCBO	Probable peroxidoxin bcpB OS=Mycobacterium bovis (strain ATCC BAA-935 / AF2122/97) GN=bcpB PE=4 SV=1	0.97622	1.02399	0.976576
1610	tr|A0A0Y1CHL6|A0A0Y1CHL6_MYCBI	Long-chain-fatty-acid--ACP ligase MbtM OS=Mycobacterium bovis BCG GN=RN06_1673 PE=4 SV=1	0.97625	0.977557	1.02296
1611	tr|A0A1A9T8G2|A0A1A9T8G2_MYCBI	30S ribosomal protein S8 OS=Mycobacterium bovis GN=rpsH PE=3 SV=1	0.97781	1.00727	0.992785
1612	tr|A0A0K2I1L2|A0A0K2I1L2_MYCBI	30S ribosomal protein S13 OS=Mycobacterium bovis BCG GN=rpsM PE=3 SV=1	0.97809	1.00948	0.990611
1613	tr|A0A1A9E8J0|A0A1A9E8J0_MYCBI	UDP-N-acetylglucosamine--N-acetylmuramyl-(pentapeptide) pyrophosphoryl-undecaprenol N-acetylglucosamine transferase OS=Mycobacterium bovis GN=murG PE=3 SV=1	0.97818	1.00872	0.991358
1614	tr|A0A1R3XX99|A0A1R3XX99_MYCBO	Conserved protein OS=Mycobacterium bovis (strain ATCC BAA-935 / AF2122/97) GN=BQ2027_MB1085 PE=4 SV=1	0.97903	0.994168	1.00587
1615	tr|A0A1R3Y427|A0A1R3Y427_MYCBO	Uncharacterized protein OS=Mycobacterium bovis (strain ATCC BAA-935 / AF2122/97) GN=BQ2027_MB3227A PE=4 SV=1	0.98105	1.02127	0.979177
1616	tr|A0A1R3XV77|A0A1R3XV77_MYCBO	Acyl-coa dehydrogenase fade7 OS=Mycobacterium bovis (strain ATCC BAA-935 / AF2122/97) GN=fadE7 PE=3 SV=1	0.98204	1.00651	0.993535
1617	tr|A0A0K2I1P5|A0A0K2I1P5_MYCBI	4-hydroxy-2-oxovalerate aldolase OS=Mycobacterium bovis BCG GN=RN06_4321 PE=3 SV=1	0.98264	0.992048	1.00802
1618	tr|A0A1R3Y2B8|A0A1R3Y2B8_MYCBO	TRK SYSTEM POTASSIUM UPTAKE PROTEIN CEOB OS=Mycobacterium bovis (strain ATCC BAA-935 / AF2122/97) GN=ceoB PE=4 SV=1	0.98276	0.993735	1.0063
1619	tr|A0A1R3Y175|A0A1R3Y175_MYCBO	Conserved protein tb16.3 OS=Mycobacterium bovis (strain ATCC BAA-935 / AF2122/97) GN=TB16.3 PE=4 SV=1	0.9835	1.00204	0.997965
1620	tr|A0A1R3Y3R2|A0A1R3Y3R2_MYCBO	Conserved protein OS=Mycobacterium bovis (strain ATCC BAA-935 / AF2122/97) GN=BQ2027_MB3332 PE=4 SV=1	0.98503	1.01094	0.989182
1621	tr|A0A0K2HYB0|A0A0K2HYB0_MYCBI	Ribosomal silencing factor RsfS OS=Mycobacterium bovis BCG GN=rsfS PE=3 SV=1	0.98518	0.997262	1.00275
1622	tr|A0A0K2HYU3|A0A0K2HYU3_MYCBI	Holliday junction ATP-dependent DNA helicase RuvB OS=Mycobacterium bovis BCG GN=ruvB PE=3 SV=1	0.98598	1.00455	0.995466
1623	tr|A0A1A9T7S2|A0A1A9T7S2_MYCBI	UPF0336 protein B7S04_02715 OS=Mycobacterium bovis GN=B7S04_02715 PE=3 SV=1	0.9861	1.00354	0.996477
1624	tr|A0A0K2HTM3|A0A0K2HTM3_MYCBI	Uncharacterized protein OS=Mycobacterium bovis BCG GN=RN06_1119 PE=4 SV=1	0.98612	0.990257	1.00984
1625	tr|G8FRV1|G8FRV1_MYCBI	Transcription termination/antitermination protein NusG OS=Mycobacterium bovis BCG str. Mexico GN=nusG PE=3 SV=1	0.98635	0.997556	1.00245
1626	tr|A0A1R3XVG8|A0A1R3XVG8_MYCBO	Pyrroline-5-carboxylate reductase OS=Mycobacterium bovis (strain ATCC BAA-935 / AF2122/97) GN=proC PE=3 SV=1	0.98647	0.99745	1.00256
1627	tr|A0A1R3XUN3|A0A1R3XUN3_MYCBO	POSSIBLE ESTERASE LIPW OS=Mycobacterium bovis (strain ATCC BAA-935 / AF2122/97) GN=lipW PE=4 SV=1	0.98662	1.00575	0.994287
1628	tr|A0A1R3XZZ8|A0A1R3XZZ8_MYCBO	Conserved protein OS=Mycobacterium bovis (strain ATCC BAA-935 / AF2122/97) GN=BQ2027_MB1761C PE=4 SV=1	0.98673	1.00759	0.992469
1629	tr|A0A1R3XUA4|A0A1R3XUA4_MYCBO	Uncharacterized protein OS=Mycobacterium bovis (strain ATCC BAA-935 / AF2122/97) GN=BQ2027_MB0082 PE=4 SV=1	0.98674	0.992298	1.00776
1630	tr|A0A1R3Y5L0|A0A1R3Y5L0_MYCBO	Probable poly(A) polymerase pcna (Polynucleotide adenylyltransferase) (Ntp polymerase) (Rna adenylating enzyme) (Poly(A) polymerase) OS=Mycobacterium bovis (strain ATCC BAA-935 / AF2122/97) GN=pcnA PE=3 SV=1	0.98792	0.998327	1.00168
1631	tr|I3NI71|I3NI71_MYCBI	Methionine aminopeptidase OS=Mycobacterium bovis GN=map PE=3 SV=1	0.98836	1.001	0.998999
1632	tr|A0A1R3Y1D9|A0A1R3Y1D9_MYCBO	Probable branched-chain keto acid dehydrogenase e1 component, alpha subunit bkda OS=Mycobacterium bovis (strain ATCC BAA-935 / AF2122/97) GN=bkda PE=4 SV=1	0.9884	1.00134	0.998665
1633	tr|A0A1R3Y5C3|A0A1R3Y5C3_MYCBO	Possible acyltransferase OS=Mycobacterium bovis (strain ATCC BAA-935 / AF2122/97) GN=BQ2027_MB3845C PE=4 SV=1	0.99031	0.993103	1.00694
1634	tr|A0A1R3Y1X3|A0A1R3Y1X3_MYCBO	Conserved protein OS=Mycobacterium bovis (strain ATCC BAA-935 / AF2122/97) GN=BQ2027_MB2713C PE=4 SV=1	0.99081	0.993515	1.00653
1635	tr|A0A1R3Y345|A0A1R3Y345_MYCBO	Conserved protein OS=Mycobacterium bovis (strain ATCC BAA-935 / AF2122/97) GN=BQ2027_MB3072C PE=4 SV=1	0.99102	0.993298	1.00675
1636	tr|A0A0K2HS87|A0A0K2HS87_MYCBI	3-oxoacyl-[acyl-carrier-protein] synthase 3 OS=Mycobacterium bovis BCG GN=fabH PE=3 SV=1	0.99135	1.00128	0.998721
1637	tr|A0A1R3XWT1|A0A1R3XWT1_MYCBO	Probable short-chain type dehydrogenase/reductase OS=Mycobacterium bovis (strain ATCC BAA-935 / AF2122/97) GN=BQ2027_MB0950C PE=4 SV=1	0.99262	0.999081	1.00092
1638	tr|A0A1R3XUY8|A0A1R3XUY8_MYCBO	Uncharacterized protein OS=Mycobacterium bovis (strain ATCC BAA-935 / AF2122/97) GN=BQ2027_MB0306 PE=4 SV=1	0.99344	1.00389	0.996127
1639	tr|A0A0K2HXG6|A0A0K2HXG6_MYCBI	Uncharacterized protein OS=Mycobacterium bovis BCG GN=RN06_2705 PE=3 SV=1	0.99493	1.00203	0.997972
1640	tr|A0A109S8A6|A0A109S8A6_MYCBI	Transmembrane protein OS=Mycobacterium bovis BCG GN=RN06_2697 PE=4 SV=1	0.99503	0.995244	1.00478
1641	tr|A0A0H3M7Y1|A0A0H3M7Y1_MYCBP	Probable fatty-acid-CoA ligase fadD30 OS=Mycobacterium bovis (strain BCG / Pasteur 1173P2) GN=fadD30 PE=4 SV=1	0.99527	0.999281	1.00072
1642	tr|A0A1R3Y4I8|A0A1R3Y4I8_MYCBO	Succinate dehydrogenase flavoprotein subunit OS=Mycobacterium bovis (strain ATCC BAA-935 / AF2122/97) GN=sdhA PE=3 SV=1	0.99767	1.00048	0.999521
1643	tr|A0A0K2HQY8|A0A0K2HQY8_MYCBI	Oxidoreductase OS=Mycobacterium bovis BCG GN=RN06_0121 PE=4 SV=1	0.99812	0.999498	1.0005
1644	tr|A0A1R3Y393|A0A1R3Y393_MYCBO	PROBABLE ACYL-CoA DEHYDROGENASE FADE24 OS=Mycobacterium bovis (strain ATCC BAA-935 / AF2122/97) GN=fadE24 PE=3 SV=1	0.99823	0.999542	1.00046
1645	tr|A0A1R3XY17|A0A1R3XY17_MYCBO	Uncharacterized protein OS=Mycobacterium bovis (strain ATCC BAA-935 / AF2122/97) GN=BQ2027_MB1023A PE=4 SV=1	0.99933	1.00032	0.999676

## Sheet: Mycobrowser classification
		Upregualted proteins			Number	%
		Information pathways			2	13.3333
		Intermediary metabolism and respiration			3	20
		Virulence, detoxification, adaptation			1	6.66667
		Cell wall and cell processes			3	20
		Conserved hypotheticals			3	20
		Lipid metabolism			1	6.66667
		Regulatory proteins			2	13.3333
				total	15	100
		Downregulated proteins			Number	%
		Intermediary metabolism and respiration			6	23.0769
		Virulence, detoxification, adaptation			1	3.84615
		Conserved hypotheticals			6	23.0769
		Lipid metabolism			7	26.9231
		Cell wall and cell processes			2	7.69231
		Information pathways			3	11.5385
		Regulatory proteins			1	3.84615
				total	26	100

## Sheet: For making volcano plot
				Symbol	Telacebec/Control	Log2FC	t test p-value	=-LOG10 P-VALUE
				UreB	0.150994	-2.72743	0.00076	3.11919
				Rv2190c	0.214892	-2.21831	0.00146	2.83565
				LigC	4.86212	2.28159	0.00194	2.7122
				PckA	1.29422	0.372082	0.00217	2.66354
				CpsA	0.789837	-0.340374	0.00653	2.18509
				Rv0726c	0.547161	-0.869964	0.00699	2.15552
				Rv3835	0.21269	-2.23317	0.00786	2.10458
				HspX	1.74901	0.806538	0.00824	2.08407
				Rv0991c	0.693003	-0.529066	0.00875	2.05799
				ParB	0.888158	-0.171111	0.00956	2.01954
				GalK	0.566918	-0.818788	0.01055	1.97675
				GltB	0.834305	-0.261354	0.01113	1.9535
				LipI	0.867034	-0.20584	0.01122	1.95001
				Rv3399	0.841751	-0.248534	0.0114	1.9431
				BioB	0.681641	-0.552916	0.01568	1.80465
				Rv3200c	2.4806	1.31069	0.01681	1.77443
				PolA	1.33891	0.421057	0.01742	1.75895
				Rv0940c	1.32967	0.411072	0.01828	1.73802
				Rv3915	0.664403	-0.589869	0.01965	1.70664
				NA	3.3111	1.72731	0.02455	1.60995
				Rv1287	2.90691	1.53949	0.02526	1.59757
				Rv2715	0.473832	-1.07755	0.0257	1.59007
				FadD29	0.677371	-0.561981	0.02887	1.53955
				PmmB	0.196754	-2.34553	0.0301	1.52143
				AccD6	0.641046	-0.6415	0.03024	1.51942
				VapC15	1.17731	0.235494	0.03076	1.51201
				HelZ	0.80631	-0.310593	0.03296	1.48201
				FadD26	0.685371	-0.545043	0.03297	1.48188
				Rv3284	0.534756	-0.903049	0.03362	1.4734
				Tgs1	1.25833	0.33151	0.03431	1.46458
				InfC	0.72556	-0.462832	0.03486	1.45767
				Rv1072	1.4328	0.51884	0.0353	1.45223
				PhoR	1.24771	0.319277	0.0358	1.44612
				FadD22	0.825705	-0.276302	0.03584	1.44563
				Fas	0.754112	-0.407148	0.03723	1.42911
				EspD	1.70403	0.768952	0.03731	1.42817
				PpsB	0.755835	-0.403857	0.03774	1.4232
				Rv3404c	1.70856	0.772777	0.04258	1.37079
				GatA	0.738761	-0.43682	0.04319	1.36462
				Lat	2.8304	1.50101	0.04644	1.33311
				Rv3015c	0.601584	-0.733162	0.04645	1.33301
				Fas	0.714079	-0.485845	0.04779	1.32066
				Rv3231c	0.215182	-2.21637	0.04788	1.31985
				EspH	0.625077	-0.677894	0.04805	1.31831
				Rv0485	0.49747	-1.00732	0.04811	1.31776
				MrpA	1.40782	0.493458	0.04824	1.31659
				Rv3600c	0.0862551	-3.53525	0.04899	1.30989
				48	0.483136	-1.0495	0.05006	1.30051
				49	0.857168	-0.222351	0.05087	1.29354
				50	0.890458	-0.16738	0.05139	1.28912
				51	0.620729	-0.687965	0.05211	1.28308
				52	0.598947	-0.7395	0.0522	1.28233
				53	1.67157	0.7412	0.0562	1.25026
				54	0.791404	-0.337514	0.05656	1.24749
				55	0.867682	-0.204762	0.05708	1.24352
				56	3.55673	1.83055	0.05752	1.24018
				57	1.11881	0.161961	0.05808	1.23597
				58	0.754575	-0.406264	0.05961	1.22468
				59	0.771305	-0.374627	0.06002	1.2217
				60	1.40307	0.488587	0.06108	1.2141
				61	1.51452	0.598859	0.06285	1.20169
				62	0.9285	-0.107027	0.0635	1.19723
				63	1.38693	0.471897	0.06525	1.18542
				64	1.32206	0.402793	0.06664	1.17627
				65	1.51398	0.598351	0.06746	1.17095
				66	0.884142	-0.17765	0.06784	1.16851
				67	0.44475	-1.16893	0.0704	1.15243
				68	0.633829	-0.657835	0.07052	1.15169
				69	0.877046	-0.189276	0.07422	1.12948
				70	0.549658	-0.863395	0.07422	1.12948
				71	0.750612	-0.41386	0.0762	1.11805
				72	0.811255	-0.301773	0.07629	1.11753
				73	0.88661	-0.173629	0.0773	1.11182
				74	0.641179	-0.641202	0.0778	1.10902
				75	0.616731	-0.697287	0.07784	1.1088
				76	1.1016	0.1396	0.0783	1.10624
				77	0.490159	-1.02868	0.07849	1.10519
				78	3.71663	1.894	0.08023	1.09566
				79	0.768577	-0.379738	0.08109	1.09103
				80	0.787113	-0.345357	0.08563	1.06737
				81	0.700591	-0.513356	0.08644	1.06329
				82	0.89627	-0.157995	0.08722	1.05938
				83	0.800991	-0.320142	0.08953	1.04803
				84	1.24254	0.31329	0.09073	1.04225
				85	2.71927	1.44322	0.09218	1.03536
				86	0.666707	-0.584876	0.09244	1.03414
				87	1.16311	0.217989	0.09275	1.03269
				88	2.50393	1.32419	0.09333	1.02998
				89	1.38304	0.46784	0.09356	1.02891
				90	1.16946	0.225842	0.09451	1.02452
				91	1.57418	0.654603	0.09561	1.0195
				92	1.22532	0.293159	0.09935	1.00283
				93	0.831031	-0.267026	0.10105	0.995464
				94	0.599512	-0.738139	0.10106	0.995421
				95	0.392001	-1.35107	0.10348	0.985144
				96	1.21075	0.275903	0.1053	0.977572
				97	0.464866	-1.10511	0.10536	0.977324
				98	0.678851	-0.558834	0.10537	0.977283
				99	1.21428	0.280098	0.10674	0.971673
				100	1.2006	0.263751	0.10726	0.969562
				101	1.16367	0.218678	0.10814	0.966014
				102	1.34889	0.431773	0.11031	0.957385
				103	0.448042	-1.1583	0.11053	0.95652
				104	1.26406	0.338062	0.11143	0.952998
				105	1.17961	0.238314	0.11165	0.952141
				106	0.848573	-0.236889	0.11207	0.950511
				107	0.421794	-1.24539	0.11269	0.948115
				108	0.723577	-0.466782	0.11391	0.943438
				109	0.482869	-1.0503	0.11399	0.943133
				110	0.647667	-0.626677	0.11457	0.940929
				111	1.11921	0.162481	0.11486	0.939831
				112	1.49993	0.584892	0.11545	0.937606
				113	0.90838	-0.138632	0.11606	0.935317
				114	0.432338	-1.20977	0.11942	0.922923
				115	0.439251	-1.18688	0.12132	0.916068
				116	0.866949	-0.205981	0.12322	0.909319
				117	2.60176	1.37949	0.12336	0.908826
				118	0.932583	-0.100696	0.12356	0.908122
				119	0.648801	-0.624152	0.12706	0.895991
				120	1.33098	0.412486	0.12724	0.895376
				121	1.20063	0.263796	0.12772	0.893741
				122	1.29125	0.368769	0.12798	0.892858
				123	1.15921	0.21314	0.12958	0.887462
				124	1.48065	0.566227	0.13139	0.881438
				125	0.653889	-0.612883	0.13175	0.880249
				126	0.844227	-0.244297	0.1323	0.87844
				127	1.1879	0.24841	0.13373	0.873771
				128	1.29373	0.371535	0.13395	0.873057
				129	1.16704	0.222859	0.13417	0.872345
				130	1.1752	0.232911	0.1354	0.868381
				131	2.09019	1.06363	0.13601	0.866429
				132	0.904887	-0.14419	0.1367	0.864231
				133	2.10344	1.07275	0.13676	0.864041
				134	0.454249	-1.13844	0.13779	0.860782
				135	1.7979	0.846315	0.13785	0.860593
				136	0.831242	-0.266659	0.13848	0.858613
				137	0.881658	-0.181708	0.13885	0.857454
				138	1.25429	0.326867	0.13921	0.85633
				139	0.384854	-1.37762	0.14011	0.853531
				140	1.2558	0.328608	0.14159	0.848967
				141	0.884734	-0.176685	0.14324	0.843936
				142	1.83955	0.879354	0.14339	0.843481
				143	0.739747	-0.434895	0.14421	0.841005
				144	1.15051	0.202274	0.14513	0.838243
				145	0.58561	-0.771987	0.14551	0.837107
				146	1.92656	0.946025	0.14666	0.833688
				147	0.761958	-0.392216	0.14703	0.832594
				148	0.658928	-0.601807	0.14822	0.829093
				149	2.27467	1.18566	0.149	0.826814
				150	2.2835	1.19125	0.15126	0.820276
				151	1.11043	0.151113	0.15151	0.819559
				152	0.751665	-0.411838	0.15206	0.817985
				153	1.86204	0.896881	0.15255	0.816588
				154	0.713607	-0.486798	0.15286	0.815706
				155	1.08907	0.123092	0.15587	0.807237
				156	0.749706	-0.415604	0.15587	0.807237
				157	1.22245	0.289779	0.15595	0.807015
				158	0.889205	-0.169411	0.15656	0.805319
				159	0.342275	-1.54677	0.15725	0.803409
				160	1.51384	0.598212	0.15769	0.802196
				161	0.549366	-0.864159	0.15826	0.800629
				162	0.816007	-0.293347	0.15854	0.799861
				163	1.41596	0.501778	0.16002	0.795826
				164	0.59017	-0.760797	0.16146	0.791935
				165	0.816735	-0.29206	0.16152	0.791774
				166	1.15849	0.212246	0.16183	0.790941
				167	1.48733	0.572729	0.16609	0.779657
				168	0.709041	-0.49606	0.16698	0.777336
				169	0.606205	-0.722122	0.16728	0.776556
				170	0.8119	-0.300626	0.16774	0.775363
				171	0.284239	-1.81482	0.16828	0.773967
				172	1.13273	0.179805	0.1684	0.773658
				173	1.63298	0.707506	0.16966	0.770421
				174	1.63274	0.707297	0.17012	0.769245
				175	0.913147	-0.13108	0.17013	0.769219
				176	0.777843	-0.36245	0.1706	0.768021
				177	0.549388	-0.864102	0.1713	0.766243
				178	0.784863	-0.349487	0.17178	0.765027
				179	1.19329	0.25495	0.17207	0.764295
				180	1.14535	0.195794	0.1723	0.763715
				181	1.34017	0.422419	0.17302	0.761904
				182	2.01911	1.01372	0.17349	0.760726
				183	1.21599	0.282134	0.1736	0.76045
				184	0.777608	-0.362885	0.17382	0.7599
				185	0.527339	-0.923198	0.17389	0.759725
				186	1.23063	0.299401	0.17406	0.759301
				187	1.19962	0.262576	0.17506	0.756813
				188	1.11334	0.154895	0.17516	0.756565
				189	0.904627	-0.144604	0.17518	0.756515
				190	0.637096	-0.650417	0.17705	0.751904
				191	0.502491	-0.99283	0.17994	0.744872
				192	1.3502	0.433178	0.18042	0.743715
				193	0.656359	-0.607442	0.18075	0.742922
				194	2.39405	1.25946	0.18116	0.741938
				195	0.341715	-1.54914	0.18126	0.741698
				196	1.22156	0.288727	0.18165	0.740765
				197	1.09524	0.131241	0.1829	0.737786
				198	0.462682	-1.11191	0.18298	0.737596
				199	0.661835	-0.595456	0.18371	0.735867
				200	1.89955	0.92566	0.18435	0.734357
				201	1.58922	0.668314	0.18452	0.733957
				202	0.852835	-0.229662	0.18534	0.732031
				203	1.27014	0.344983	0.18544	0.731797
				204	0.888893	-0.169919	0.18553	0.731586
				205	0.856074	-0.224192	0.18566	0.731282
				206	0.822334	-0.282204	0.18626	0.72988
				207	0.878261	-0.187278	0.18647	0.729391
				208	1.84041	0.880029	0.18696	0.728251
				209	0.630969	-0.664358	0.18754	0.726906
				210	1.51684	0.601067	0.1885	0.724689
				211	0.782548	-0.353748	0.18888	0.723814
				212	1.20452	0.268464	0.18888	0.723814
				213	2.60418	1.38083	0.18904	0.723446
				214	0.705906	-0.502452	0.18947	0.72246
				215	1.88496	0.91453	0.19084	0.719331
				216	0.521124	-0.940301	0.19138	0.718103
				217	1.46079	0.546748	0.19198	0.716744
				218	1.16942	0.225799	0.19219	0.716269
				219	1.32074	0.40135	0.19234	0.71593
				220	1.12615	0.171398	0.19305	0.71433
				221	1.25236	0.324647	0.19496	0.710054
				222	0.854273	-0.227231	0.19549	0.708875
				223	1.48026	0.565853	0.19597	0.70781
				224	0.514574	-0.95855	0.19602	0.7077
				225	0.548189	-0.867255	0.19667	0.706262
				226	0.836886	-0.256897	0.19693	0.705688
				227	1.20795	0.27256	0.19767	0.704059
				228	1.69713	0.763098	0.19767	0.704059
				229	0.353418	-1.50055	0.19865	0.701911
				230	0.862256	-0.213812	0.20029	0.698341
				231	0.8731	-0.195782	0.20055	0.697777
				232	1.20812	0.272762	0.20192	0.694821
				233	2.00015	1.00011	0.20253	0.693511
				234	0.639197	-0.645668	0.20276	0.693018
				235	0.935326	-0.0964592	0.20368	0.691052
				236	2.06389	1.04537	0.20372	0.690966
				237	1.21821	0.284767	0.20373	0.690945
				238	1.67395	0.743261	0.20415	0.690051
				239	0.881444	-0.182059	0.20594	0.686259
				240	1.07266	0.101198	0.20849	0.680915
				241	1.93693	0.953773	0.20919	0.679459
				242	1.14944	0.200927	0.20989	0.678008
				243	0.752592	-0.41006	0.21212	0.673418
				244	0.576484	-0.794647	0.21217	0.673316
				245	0.534991	-0.902413	0.21244	0.672764
				246	0.877901	-0.18787	0.21247	0.672702
				247	0.721652	-0.470625	0.21313	0.671355
				248	0.860449	-0.216838	0.21408	0.669424
				249	0.783465	-0.352059	0.21442	0.668735
				250	1.18277	0.242165	0.21487	0.667824
				251	7.06508	2.82071	0.21513	0.667299
				252	0.5675	-0.817308	0.21537	0.666815
				253	1.1945	0.256406	0.2157	0.66615
				254	2.39891	1.26238	0.21579	0.665969
				255	0.508584	-0.975442	0.21596	0.665627
				256	1.34051	0.42278	0.21848	0.660588
				257	0.678524	-0.559527	0.21893	0.659695
				258	0.835182	-0.259837	0.21935	0.658862
				259	1.94189	0.95746	0.2196	0.658368
				260	1.11343	0.155008	0.22015	0.657281
				261	1.20853	0.273251	0.22028	0.657025
				262	1.16973	0.226176	0.22058	0.656434
				263	1.70757	0.771948	0.22104	0.655529
				264	1.2568	0.329758	0.22139	0.654842
				265	1.16701	0.22282	0.22198	0.653686
				266	1.4261	0.512079	0.22209	0.653471
				267	0.832109	-0.265156	0.22314	0.651423
				268	0.518095	-0.948711	0.22359	0.650548
				269	1.79452	0.843599	0.22388	0.649985
				270	0.756483	-0.40262	0.22452	0.648745
				271	1.08921	0.123287	0.22492	0.647972
				272	1.4288	0.514806	0.22512	0.647586
				273	0.826547	-0.274832	0.22603	0.645834
				274	0.618741	-0.692591	0.22665	0.644644
				275	0.188103	-2.41041	0.22704	0.643898
				276	1.53623	0.619395	0.22777	0.642503
				277	1.37919	0.463818	0.22825	0.641589
				278	0.760225	-0.395501	0.22989	0.63848
				279	0.353793	-1.49902	0.23099	0.636407
				280	0.494673	-1.01545	0.23181	0.634868
				281	1.21326	0.278891	0.2327	0.633204
				282	1.16169	0.216227	0.23304	0.63257
				283	1.3626	0.446362	0.23365	0.631434
				284	0.884951	-0.17633	0.23368	0.631378
				285	0.89014	-0.167895	0.23424	0.630339
				286	1.36722	0.451246	0.23492	0.62908
				287	1.17846	0.236909	0.2354	0.628194
				288	1.1837	0.243309	0.23544	0.62812
				289	0.861467	-0.215133	0.23588	0.627309
				290	2.40114	1.26372	0.23698	0.625288
				291	0.886213	-0.174275	0.23713	0.625013
				292	0.838371	-0.254339	0.23713	0.625013
				293	0.839491	-0.252413	0.23723	0.62483
				294	0.633103	-0.659488	0.23769	0.623989
				295	1.09494	0.130851	0.23796	0.623496
				296	0.482186	-1.05234	0.23842	0.622657
				297	1.05336	0.0750033	0.23863	0.622275
				298	0.199758	-2.32367	0.23912	0.621384
				299	0.903956	-0.145675	0.23919	0.621257
				300	1.39802	0.483381	0.23963	0.620459
				301	0.451209	-1.14813	0.24016	0.619499
				302	0.909393	-0.137024	0.24075	0.618434
				303	5.72972	2.51847	0.24083	0.618289
				304	0.57696	-0.793457	0.24101	0.617965
				305	1.54467	0.627299	0.24118	0.617659
				306	1.27994	0.356076	0.24164	0.616831
				307	0.806071	-0.311021	0.24201	0.616167
				308	0.886709	-0.173467	0.24255	0.615199
				309	4.26233	2.09164	0.24365	0.613234
				310	1.07187	0.100133	0.24367	0.613198
				311	0.827154	-0.273771	0.24449	0.611739
				312	0.720784	-0.472361	0.24483	0.611135
				313	1.12267	0.166929	0.24521	0.610462
				314	0.648521	-0.624774	0.24653	0.60813
				315	0.842464	-0.247314	0.24661	0.607989
				316	0.90588	-0.142608	0.24953	0.602877
				317	1.15328	0.205742	0.25032	0.601504
				318	1.26062	0.334132	0.25139	0.599652
				319	0.471982	-1.0832	0.25201	0.598582
				320	0.593049	-0.753776	0.25243	0.597859
				321	0.885292	-0.175775	0.25423	0.594773
				322	1.33054	0.412011	0.25448	0.594346
				323	0.770665	-0.375825	0.25486	0.593698
				324	0.808916	-0.305938	0.2552	0.593119
				325	1.2175	0.283924	0.2553	0.592949
				326	1.19265	0.254171	0.25547	0.59266
				327	1.06535	0.0913298	0.25592	0.591896
				328	0.868196	-0.203907	0.25594	0.591862
				329	1.27934	0.355397	0.25629	0.591268
				330	3.89924	1.96319	0.25802	0.588347
				331	0.923987	-0.114056	0.25846	0.587607
				332	1.21889	0.285569	0.25986	0.585261
				333	2.99479	1.58245	0.26114	0.583127
				334	2.66565	1.41449	0.26238	0.581069
				335	1.92826	0.947299	0.26291	0.580193
				336	1.2228	0.290187	0.26313	0.57983
				337	1.12733	0.172906	0.26322	0.579681
				338	1.31638	0.396572	0.26335	0.579467
				339	0.833453	-0.262827	0.2639	0.578561
				340	1.21897	0.285667	0.264	0.578396
				341	0.8298	-0.269164	0.26492	0.576885
				342	2.232	1.15834	0.26709	0.573342
				343	0.793103	-0.33442	0.26747	0.572725
				344	1.4932	0.578406	0.26787	0.572076
				345	0.777221	-0.363604	0.26886	0.570474
				346	0.853395	-0.228714	0.26973	0.569071
				347	0.659582	-0.600377	0.26978	0.56899
				348	0.743845	-0.426926	0.27009	0.568491
				349	0.390953	-1.35493	0.27024	0.56825
				350	1.13265	0.179696	0.27049	0.567849
				351	0.898509	-0.154395	0.27071	0.567496
				352	0.901219	-0.150051	0.27081	0.567335
				353	0.859227	-0.218889	0.27093	0.567143
				354	0.866854	-0.206139	0.272	0.565431
				355	1.26658	0.340933	0.27202	0.565399
				356	0.773577	-0.370384	0.27243	0.564745
				357	1.36263	0.446395	0.27313	0.563631
				358	0.604645	-0.725839	0.27342	0.56317
				359	0.590835	-0.759172	0.27391	0.562392
				360	1.10335	0.14189	0.27429	0.56179
				361	1.53366	0.616976	0.27501	0.560652
				362	0.466847	-1.09898	0.27547	0.559926
				363	1.2703	0.345169	0.27573	0.559516
				364	1.18592	0.246004	0.27654	0.558242
				365	0.727435	-0.459109	0.27778	0.556299
				366	1.24191	0.312559	0.27931	0.553914
				367	3.51274	1.8126	0.2794	0.553774
				368	0.805301	-0.3124	0.27957	0.553509
				369	0.816487	-0.292498	0.27967	0.553354
				370	1.15619	0.209381	0.28014	0.552625
				371	1.47674	0.562413	0.28027	0.552423
				372	1.22783	0.296111	0.28054	0.552005
				373	1.6447	0.717826	0.28135	0.550753
				374	3.20333	1.67957	0.28187	0.549951
				375	0.791202	-0.337882	0.28212	0.549566
				376	1.09171	0.126596	0.28235	0.549212
				377	0.869043	-0.2025	0.28294	0.548306
				378	1.70917	0.773294	0.28313	0.548014
				379	0.254202	-1.97595	0.28314	0.547999
				380	0.737706	-0.438882	0.28372	0.54711
				381	2.81713	1.49422	0.28382	0.546957
				382	0.480071	-1.05868	0.28466	0.545674
				383	1.25462	0.327245	0.28704	0.542058
				384	1.21262	0.27813	0.28875	0.539478
				385	1.47234	0.558108	0.28929	0.538667
				386	0.877337	-0.188798	0.29118	0.535838
				387	0.896905	-0.156973	0.29198	0.534647
				388	0.584446	-0.774858	0.29206	0.534528
				389	1.81106	0.856831	0.29262	0.533696
				390	1.34701	0.429766	0.29316	0.532895
				391	1.19874	0.261518	0.29479	0.530487
				392	0.814213	-0.296523	0.29541	0.529575
				393	0.754028	-0.40731	0.29717	0.526995
				394	0.804311	-0.314175	0.29746	0.526571
				395	0.610875	-0.711052	0.29847	0.525099
				396	1.20925	0.274118	0.29925	0.523966
				397	1.11257	0.153896	0.30011	0.52272
				398	0.56551	-0.822376	0.30102	0.521405
				399	1.20661	0.270964	0.3012	0.521145
				400	1.86676	0.900535	0.30174	0.520367
				401	0.821594	-0.283502	0.30256	0.519188
				402	0.593652	-0.752311	0.30359	0.517713
				403	0.857179	-0.222332	0.30378	0.517441
				404	1.14047	0.189627	0.30431	0.516684
				405	1.05392	0.0757615	0.30433	0.516655
				406	0.886241	-0.174229	0.30435	0.516627
				407	1.1147	0.156651	0.30455	0.516341
				408	0.58642	-0.769993	0.30607	0.514179
				409	0.845296	-0.242471	0.3061	0.514137
				410	0.750663	-0.413762	0.30635	0.513782
				411	0.745499	-0.423721	0.30687	0.513046
				412	1.18853	0.249181	0.31013	0.508456
				413	0.843409	-0.245696	0.31066	0.507715
				414	0.593366	-0.753007	0.31095	0.507309
				415	0.758418	-0.398935	0.31144	0.506626
				416	1.09791	0.134755	0.3122	0.505567
				417	0.826026	-0.275741	0.31244	0.505233
				418	0.811722	-0.300942	0.31252	0.505122
				419	1.97477	0.981687	0.31274	0.504817
				420	1.67171	0.741323	0.31277	0.504775
				421	0.871133	-0.199035	0.31443	0.502476
				422	1.33198	0.413567	0.31473	0.502062
				423	1.07904	0.109746	0.31492	0.5018
				424	1.27089	0.345836	0.3154	0.501138
				425	0.826518	-0.274882	0.31557	0.500904
				426	0.834807	-0.260485	0.31671	0.499338
				427	0.446772	-1.16239	0.31687	0.499119
				428	0.932946	-0.100135	0.31823	0.497259
				429	1.94413	0.959122	0.3188	0.496482
				430	0.621189	-0.686896	0.31962	0.495366
				431	0.741535	-0.431413	0.3203	0.494443
				432	0.632467	-0.660938	0.32099	0.493508
				433	0.567329	-0.817742	0.321	0.493495
				434	1.18435	0.244101	0.32156	0.492738
				435	1.11593	0.158243	0.32174	0.492495
				436	1.14226	0.191894	0.32198	0.492171
				437	0.798589	-0.324476	0.3225	0.49147
				438	0.934633	-0.0975289	0.32328	0.490421
				439	1.14013	0.189196	0.32432	0.489026
				440	1.03267	0.0463774	0.3246	0.488651
				441	0.975121	-0.0363462	0.3258	0.487049
				442	0.764014	-0.38833	0.32667	0.485891
				443	0.588848	-0.764032	0.32701	0.485439
				444	0.844281	-0.244205	0.32713	0.48528
				445	1.17515	0.232846	0.32772	0.484497
				446	1.49537	0.580501	0.32839	0.48361
				447	0.7628	-0.390624	0.3291	0.482672
				448	1.27465	0.350106	0.32965	0.481947
				449	1.59569	0.674177	0.33	0.481486
				450	0.816411	-0.292632	0.33035	0.481026
				451	1.07276	0.101329	0.33055	0.480763
				452	0.840837	-0.250102	0.33174	0.479202
				453	1.24711	0.318587	0.33196	0.478914
				454	1.20339	0.267102	0.332	0.478862
				455	0.54434	-0.87742	0.33306	0.477478
				456	0.840227	-0.251148	0.33372	0.476618
				457	0.827581	-0.273027	0.33373	0.476605
				458	0.709248	-0.495638	0.33439	0.475747
				459	0.504093	-0.988239	0.33469	0.475357
				460	1.58752	0.666774	0.33492	0.475059
				461	1.57366	0.654125	0.33503	0.474916
				462	1.27557	0.35114	0.33529	0.474579
				463	1.17997	0.238754	0.33557	0.474217
				464	1.33919	0.421363	0.3364	0.473144
				465	0.785979	-0.347437	0.33714	0.47219
				466	0.912076	-0.132774	0.33731	0.471971
				467	0.487333	-1.03702	0.33824	0.470775
				468	0.921382	-0.118128	0.33886	0.46998
				469	0.941456	-0.0870337	0.33934	0.469365
				470	0.83232	-0.264791	0.34087	0.467411
				471	1.13805	0.186563	0.34139	0.466749
				472	0.818693	-0.288605	0.34224	0.465669
				473	0.850727	-0.233233	0.34281	0.464947
				474	1.31927	0.399744	0.34355	0.46401
				475	1.05691	0.079849	0.34537	0.461715
				476	1.41871	0.504582	0.34559	0.461439
				477	0.677345	-0.562037	0.34588	0.461075
				478	1.20052	0.263662	0.34594	0.460999
				479	0.894426	-0.160967	0.34598	0.460949
				480	1.08667	0.119918	0.34652	0.460272
				481	1.06098	0.0854023	0.34692	0.459771
				482	1.18862	0.249293	0.34716	0.45947
				483	0.570223	-0.810402	0.34808	0.458321
				484	1.58112	0.660943	0.34888	0.457324
				485	0.639759	-0.644399	0.35045	0.455374
				486	1.24721	0.318703	0.35283	0.452434
				487	1.24246	0.313204	0.35419	0.450764
				488	0.863586	-0.211588	0.35444	0.450457
				489	0.91101	-0.134461	0.35501	0.449759
				490	0.70581	-0.502648	0.35536	0.449331
				491	0.693413	-0.528214	0.3557	0.448916
				492	1.04402	0.0621536	0.35572	0.448892
				493	0.916158	-0.126332	0.3563	0.448184
				494	0.829277	-0.270073	0.3567	0.447697
				495	1.09325	0.128629	0.35712	0.447186
				496	0.861807	-0.214563	0.3572	0.447089
				497	2.84886	1.51039	0.35748	0.446748
				498	1.21992	0.286787	0.35755	0.446663
				499	1.82685	0.869356	0.35792	0.446214
				500	0.912529	-0.132058	0.3585	0.445511
				501	0.85876	-0.219672	0.35911	0.444773
				502	0.914868	-0.128364	0.35968	0.444084
				503	1.22526	0.293093	0.36011	0.443565
				504	1.42942	0.51543	0.36108	0.442397
				505	0.806241	-0.310718	0.3618	0.441531
				506	1.42711	0.513094	0.36183	0.441495
				507	1.07597	0.105639	0.3621	0.441171
				508	1.54238	0.625156	0.36241	0.4408
				509	1.06717	0.0937886	0.3628	0.440333
				510	0.817861	-0.290073	0.36379	0.439149
				511	0.674554	-0.567995	0.36384	0.43909
				512	1.37108	0.455317	0.36403	0.438863
				513	1.10929	0.149634	0.36419	0.438672
				514	0.930957	-0.103214	0.36536	0.437279
				515	1.18397	0.243635	0.36645	0.435985
				516	1.25637	0.329258	0.36662	0.435784
				517	0.796983	-0.327379	0.3681	0.434034
				518	0.873521	-0.195085	0.36849	0.433574
				519	1.10333	0.141858	0.3685	0.433563
				520	1.1675	0.223422	0.36917	0.432774
				521	0.879921	-0.184554	0.36932	0.432597
				522	0.609819	-0.713547	0.37012	0.431657
				523	0.917559	-0.124128	0.37026	0.431493
				524	1.13106	0.177672	0.37092	0.43072
				525	1.11622	0.158616	0.37123	0.430357
				526	0.788505	-0.342809	0.37124	0.430345
				527	0.726539	-0.460888	0.37132	0.430252
				528	1.18096	0.239963	0.37219	0.429235
				529	0.89822	-0.154859	0.37256	0.428804
				530	0.732438	-0.449222	0.37296	0.428338
				531	0.826644	-0.274662	0.37304	0.428245
				532	1.49383	0.579012	0.3735	0.427709
				533	1.11905	0.162279	0.37464	0.426386
				534	1.15387	0.206479	0.37477	0.426235
				535	0.801647	-0.318961	0.37533	0.425587
				536	1.04986	0.070193	0.37534	0.425575
				537	1.29459	0.37249	0.37564	0.425228
				538	0.893076	-0.163144	0.37601	0.424801
				539	0.956031	-0.0648714	0.37654	0.424189
				540	1.10144	0.139392	0.37664	0.424074
				541	0.583089	-0.778211	0.37682	0.423866
				542	1.50404	0.588843	0.37938	0.420926
				543	1.31433	0.394332	0.3796	0.420674
				544	0.511383	-0.967525	0.38131	0.418722
				545	1.64649	0.719391	0.38276	0.417073
				546	0.877214	-0.189	0.38291	0.416903
				547	0.764219	-0.387942	0.38394	0.415737
				548	1.30654	0.385749	0.38513	0.414393
				549	0.652897	-0.615072	0.38594	0.41348
				550	0.741181	-0.432102	0.38604	0.413368
				551	0.890084	-0.167986	0.38781	0.411381
				552	0.825501	-0.276658	0.38784	0.411347
				553	0.499345	-1.00189	0.38835	0.410777
				554	0.928464	-0.107081	0.38892	0.41014
				555	1.03827	0.054178	0.38943	0.409571
				556	1.59745	0.675769	0.39178	0.406958
				557	1.49525	0.580388	0.39262	0.406028
				558	0.763307	-0.389664	0.39285	0.405773
				559	0.89796	-0.155277	0.39407	0.404427
				560	0.947798	-0.077349	0.39419	0.404294
				561	1.26168	0.33535	0.3946	0.403843
				562	1.1158	0.158075	0.39504	0.403359
				563	1.43274	0.51878	0.39525	0.403128
				564	1.26486	0.338977	0.39547	0.402886
				565	0.883664	-0.17843	0.3996	0.398375
				566	0.911728	-0.133324	0.40015	0.397777
				567	1.10843	0.148513	0.40113	0.396715
				568	1.18291	0.242336	0.40114	0.396704
				569	0.915608	-0.127198	0.40148	0.396336
				570	1.57703	0.657207	0.40148	0.396336
				571	0.861777	-0.214614	0.40161	0.396195
				572	1.12976	0.176012	0.40291	0.394792
				573	0.743134	-0.428307	0.403	0.394695
				574	1.16804	0.224095	0.40417	0.393436
				575	0.880136	-0.184202	0.40421	0.393393
				576	2.15195	1.10564	0.40434	0.393253
				577	1.42737	0.51336	0.40494	0.392609
				578	0.691621	-0.531945	0.40532	0.392202
				579	1.30977	0.389311	0.40768	0.389681
				580	1.10725	0.146976	0.40844	0.388872
				581	0.92829	-0.107353	0.40877	0.388521
				582	1.18659	0.246824	0.40886	0.388425
				583	0.937863	-0.0925516	0.40984	0.387386
				584	1.1859	0.245981	0.41008	0.387131
				585	1.24245	0.313193	0.41128	0.385862
				586	1.10057	0.138252	0.4113	0.385841
				587	1.13139	0.178092	0.41273	0.384334
				588	0.814166	-0.296605	0.41307	0.383976
				589	1.10222	0.140418	0.41324	0.383798
				590	0.780667	-0.357222	0.41404	0.382958
				591	1.09981	0.137256	0.41558	0.381345
				592	0.939514	-0.0900138	0.41564	0.381283
				593	1.07661	0.106495	0.41575	0.381168
				594	1.07571	0.105288	0.4159	0.381011
				595	1.39777	0.483131	0.41593	0.38098
				596	1.11874	0.161876	0.41635	0.380541
				597	0.529993	-0.915955	0.41655	0.380333
				598	1.13842	0.187032	0.41688	0.379989
				599	0.91484	-0.128409	0.41912	0.377662
				600	1.11418	0.155988	0.41929	0.377485
				601	0.955616	-0.0654971	0.4198	0.376958
				602	0.52478	-0.930215	0.42045	0.376286
				603	0.86741	-0.205215	0.42108	0.375635
				604	1.22503	0.29282	0.42283	0.373834
				605	1.13835	0.186948	0.42294	0.373721
				606	1.05805	0.0814028	0.4249	0.371713
				607	0.833483	-0.262775	0.42504	0.37157
				608	1.35454	0.437802	0.42519	0.371417
				609	0.859828	-0.21788	0.42555	0.371049
				610	1.47694	0.562615	0.42721	0.369359
				611	0.717393	-0.479165	0.42732	0.369247
				612	1.02937	0.0417673	0.42764	0.368922
				613	0.697432	-0.519876	0.4277	0.368861
				614	0.899544	-0.152733	0.42772	0.36884
				615	1.14081	0.190055	0.42776	0.3688
				616	0.925547	-0.111621	0.42797	0.368587
				617	0.795769	-0.329578	0.42868	0.367867
				618	0.896817	-0.157115	0.42887	0.367674
				619	0.722021	-0.469887	0.42891	0.367634
				620	0.738188	-0.437939	0.4293	0.367239
				621	0.882136	-0.180927	0.43048	0.366047
				622	0.720647	-0.472636	0.4309	0.365624
				623	0.909826	-0.136337	0.43138	0.36514
				624	1.1583	0.212008	0.43206	0.364456
				625	1.35237	0.435488	0.43214	0.364376
				626	1.22272	0.290096	0.43372	0.362791
				627	0.858553	-0.220021	0.43421	0.3623
				628	0.650561	-0.620243	0.43467	0.36184
				629	1.34935	0.432266	0.43584	0.360673
				630	1.06411	0.0896469	0.43602	0.360494
				631	1.23659	0.306369	0.43641	0.360105
				632	1.1056	0.144834	0.43654	0.359976
				633	0.948058	-0.0769534	0.43723	0.35929
				634	1.41449	0.500281	0.43773	0.358794
				635	0.674495	-0.56812	0.43787	0.358655
				636	0.931452	-0.102447	0.43794	0.358585
				637	0.802739	-0.316998	0.43907	0.357466
				638	0.716156	-0.481653	0.43939	0.35715
				639	0.887738	-0.171794	0.44004	0.356508
				640	1.03725	0.0527673	0.44047	0.356084
				641	5.23764	2.38892	0.44071	0.355847
				642	0.901489	-0.149618	0.44114	0.355424
				643	0.901356	-0.149831	0.44135	0.355217
				644	1.06852	0.0956148	0.4414	0.355168
				645	0.829671	-0.269389	0.44436	0.352265
				646	0.928009	-0.107789	0.44474	0.351894
				647	0.973079	-0.0393715	0.445	0.35164
				648	0.755584	-0.404337	0.44508	0.351562
				649	0.811516	-0.301308	0.4455	0.351152
				650	1.14488	0.195194	0.44673	0.349955
				651	0.954744	-0.0668138	0.44735	0.349353
				652	1.50614	0.590853	0.44798	0.348741
				653	0.896537	-0.157565	0.44835	0.348383
				654	1.11915	0.162401	0.44851	0.348228
				655	1.29544	0.373445	0.44868	0.348063
				656	0.72202	-0.46989	0.44904	0.347715
				657	1.02014	0.0287676	0.44947	0.347299
				658	1.12396	0.168587	0.45012	0.346672
				659	1.08797	0.121643	0.45042	0.346382
				660	1.11216	0.153365	0.45061	0.346199
				661	1.19307	0.254677	0.45132	0.345515
				662	1.42008	0.505976	0.45177	0.345083
				663	1.12973	0.175972	0.45262	0.344266
				664	0.9524	-0.0703611	0.45325	0.343662
				665	1.09883	0.135965	0.45397	0.342973
				666	0.931513	-0.102352	0.45428	0.342676
				667	1.16025	0.214434	0.45561	0.341407
				668	0.787969	-0.343788	0.45668	0.340388
				669	3.10749	1.63575	0.45695	0.340131
				670	0.707121	-0.49997	0.45708	0.340008
				671	0.894975	-0.16008	0.4571	0.339989
				672	1.15816	0.211832	0.45861	0.338556
				673	1.60502	0.682589	0.45863	0.338538
				674	0.717911	-0.478124	0.45866	0.338509
				675	0.866489	-0.206746	0.46025	0.337006
				676	1.39243	0.477606	0.46041	0.336855
				677	1.14643	0.197149	0.46099	0.336308
				678	1.16552	0.220972	0.46238	0.335001
				679	0.850927	-0.232893	0.4625	0.334888
				680	0.875186	-0.192339	0.46263	0.334766
				681	1.06395	0.0894265	0.46309	0.334335
				682	0.830036	-0.268755	0.46324	0.334194
				683	0.587995	-0.766124	0.46332	0.334119
				684	0.922648	-0.116147	0.46341	0.334035
				685	1.44014	0.526206	0.46461	0.332911
				686	0.902906	-0.147352	0.46729	0.330414
				687	1.36998	0.454156	0.46845	0.329337
				688	0.692998	-0.529077	0.46857	0.329226
				689	1.1562	0.209386	0.46884	0.328975
				690	1.26975	0.344543	0.46916	0.328679
				691	1.10049	0.138149	0.46937	0.328485
				692	1.44632	0.532388	0.46966	0.328216
				693	0.831645	-0.26596	0.46967	0.328207
				694	0.897557	-0.155924	0.47029	0.327634
				695	0.5665	-0.819853	0.47052	0.327422
				696	1.50159	0.586489	0.4713	0.326703
				697	0.897953	-0.155288	0.47324	0.324919
				698	1.12106	0.16486	0.47354	0.324643
				699	0.901484	-0.149626	0.47459	0.323681
				700	1.10861	0.148758	0.47476	0.323526
				701	1.07028	0.0979843	0.47537	0.322968
				702	0.868347	-0.203657	0.4754	0.322941
				703	1.13539	0.183194	0.47669	0.321764
				704	0.888037	-0.171308	0.47724	0.321263
				705	0.704817	-0.504679	0.47786	0.320699
				706	0.913946	-0.12982	0.47835	0.320254
				707	0.862776	-0.212942	0.479	0.319664
				708	0.966779	-0.0487423	0.47925	0.319438
				709	0.923766	-0.114401	0.4808	0.318036
				710	0.546643	-0.87133	0.48151	0.317395
				711	0.895763	-0.158812	0.48231	0.316674
				712	0.942281	-0.0857701	0.4835	0.315604
				713	0.90653	-0.141573	0.48547	0.313838
				714	0.979726	-0.0295497	0.48584	0.313507
				715	1.54474	0.627368	0.48738	0.312132
				716	0.926143	-0.110693	0.48787	0.311696
				717	0.909995	-0.136069	0.48821	0.311393
				718	0.820357	-0.285677	0.48868	0.310975
				719	1.26069	0.334215	0.48896	0.310727
				720	0.766662	-0.383337	0.4896	0.310159
				721	0.922953	-0.115671	0.49017	0.309653
				722	1.34536	0.427996	0.49095	0.308963
				723	0.95374	-0.0683323	0.49308	0.307083
				724	0.939043	-0.0907366	0.4932	0.306977
				725	1.32863	0.40994	0.49322	0.306959
				726	0.692498	-0.530119	0.49447	0.30586
				727	1.04819	0.0678973	0.49532	0.305114
				728	1.05834	0.0818051	0.49593	0.30458
				729	0.880675	-0.183318	0.49618	0.304361
				730	0.748011	-0.418869	0.49629	0.304264
				731	0.754514	-0.40638	0.49642	0.304151
				732	1.10084	0.138602	0.49723	0.303443
				733	0.848595	-0.236851	0.49733	0.303355
				734	1.02813	0.0400273	0.49748	0.303224
				735	0.676236	-0.5644	0.49814	0.302649
				736	1.39302	0.478213	0.49818	0.302614
				737	1.07641	0.106228	0.49846	0.30237
				738	0.899183	-0.153313	0.50058	0.300527
				739	0.275192	-1.86149	0.50078	0.300353
				740	1.17775	0.236034	0.50086	0.300284
				741	0.591544	-0.757443	0.50103	0.300136
				742	0.934191	-0.0982104	0.50126	0.299937
				743	2.14019	1.09774	0.50194	0.299348
				744	0.881764	-0.181535	0.50348	0.298018
				745	1.51957	0.603662	0.50392	0.297638
				746	0.729877	-0.454274	0.50466	0.297001
				747	0.803668	-0.315329	0.50473	0.296941
				748	0.913346	-0.130766	0.50555	0.296236
				749	0.921112	-0.118551	0.50565	0.29615
				750	0.866522	-0.206691	0.50597	0.295875
				751	0.856385	-0.223669	0.50625	0.295635
				752	1.08042	0.111591	0.50789	0.29423
				753	1.1884	0.249019	0.50818	0.293982
				754	0.7158	-0.482372	0.50828	0.293897
				755	0.934573	-0.0976207	0.50848	0.293726
				756	1.08436	0.116848	0.51144	0.291205
				757	1.24719	0.318678	0.51209	0.290654
				758	1.0883	0.122072	0.51248	0.290323
				759	1.61867	0.694808	0.51331	0.28962
				760	1.07919	0.109952	0.51334	0.289595
				761	0.910104	-0.135896	0.51336	0.289578
				762	3.43345	1.77966	0.51337	0.28957
				763	0.922089	-0.117022	0.51546	0.287805
				764	0.727845	-0.458297	0.51601	0.287342
				765	1.02904	0.041299	0.51756	0.286039
				766	0.858526	-0.220066	0.51759	0.286014
				767	0.728503	-0.456994	0.51775	0.28588
				768	0.651218	-0.618786	0.51778	0.285855
				769	1.63276	0.707311	0.51788	0.285771
				770	0.765196	-0.386099	0.51865	0.285126
				771	1.1083	0.148354	0.51879	0.285008
				772	0.542874	-0.88131	0.51909	0.284757
				773	1.39697	0.482305	0.51942	0.284481
				774	2.4222	1.27632	0.51943	0.284473
				775	0.797708	-0.326066	0.51953	0.284389
				776	0.959144	-0.0601805	0.51962	0.284314
				777	0.669601	-0.578625	0.51998	0.284013
				778	0.895093	-0.15989	0.52092	0.283229
				779	0.848282	-0.237384	0.52122	0.282979
				780	1.11142	0.152407	0.52179	0.282504
				781	1.87935	0.910237	0.52276	0.281698
				782	1.10431	0.143148	0.5237	0.280917
				783	0.956387	-0.0643331	0.52487	0.279948
				784	0.724224	-0.465491	0.52561	0.279336
				785	0.868588	-0.203256	0.52614	0.278899
				786	1.4752	0.560913	0.52629	0.278775
				787	1.32067	0.401271	0.52699	0.278198
				788	0.587903	-0.76635	0.52769	0.277621
				789	1.3555	0.438823	0.52829	0.277128
				790	0.955509	-0.0656586	0.5284	0.277037
				791	1.20011	0.263164	0.5296	0.276052
				792	0.725148	-0.463653	0.52967	0.275995
				793	1.3137	0.393641	0.52979	0.275896
				794	1.12172	0.165709	0.53079	0.275077
				795	0.875904	-0.191156	0.53084	0.275036
				796	0.638665	-0.646868	0.53122	0.274726
				797	1.03603	0.0510668	0.53172	0.274317
				798	1.03764	0.0533086	0.53177	0.274276
				799	0.9021	-0.148641	0.53216	0.273958
				800	0.621385	-0.68644	0.53264	0.273566
				801	0.955738	-0.0653135	0.53384	0.272589
				802	1.06837	0.0954149	0.5342	0.272296
				803	1.26938	0.344126	0.53472	0.271874
				804	0.701222	-0.512058	0.53481	0.2718
				805	0.927937	-0.107902	0.53496	0.271679
				806	1.08777	0.121375	0.53505	0.271606
				807	1.06892	0.0961588	0.53512	0.271549
				808	1.07855	0.109092	0.53659	0.270357
				809	0.803366	-0.315871	0.53713	0.269921
				810	1.08899	0.122996	0.5388	0.268572
				811	1.10366	0.142293	0.54011	0.267518
				812	0.904926	-0.144128	0.54144	0.26645
				813	1.20954	0.274458	0.5415	0.266402
				814	1.71405	0.777411	0.54226	0.265792
				815	1.1055	0.144694	0.5423	0.26576
				816	1.16551	0.220963	0.54242	0.265664
				817	0.936654	-0.0944113	0.54252	0.265584
				818	0.741687	-0.431118	0.54317	0.265064
				819	0.941819	-0.0864777	0.54336	0.264912
				820	1.10933	0.149684	0.54385	0.264521
				821	0.445909	-1.16518	0.54466	0.263875
				822	0.89085	-0.166745	0.54559	0.263134
				823	1.35502	0.438316	0.54585	0.262927
				824	0.532934	-0.907972	0.54603	0.262783
				825	1.18182	0.241006	0.54691	0.262084
				826	0.825597	-0.27649	0.54841	0.260895
				827	0.735026	-0.444133	0.54887	0.260531
				828	1.02233	0.0318645	0.54901	0.26042
				829	0.784772	-0.349654	0.54954	0.260001
				830	0.954999	-0.0664283	0.54965	0.259914
				831	0.909399	-0.137014	0.55003	0.259614
				832	2.40846	1.26811	0.55094	0.258896
				833	0.925595	-0.111546	0.55132	0.258596
				834	1.07205	0.100378	0.55173	0.258273
				835	1.11449	0.156382	0.55176	0.25825
				836	1.11883	0.161988	0.55181	0.25821
				837	0.941796	-0.0865138	0.5529	0.257353
				838	0.899732	-0.152433	0.55313	0.257173
				839	0.726381	-0.461202	0.55406	0.256443
				840	1.08967	0.123887	0.55411	0.256404
				841	0.714419	-0.485157	0.55431	0.256247
				842	1.63981	0.713527	0.55443	0.256153
				843	0.697823	-0.519068	0.55564	0.255206
				844	1.1794	0.238055	0.55691	0.254215
				845	0.941313	-0.087253	0.55784	0.25349
				846	1.11024	0.150871	0.55806	0.253319
				847	0.760532	-0.394919	0.56068	0.251285
				848	1.18344	0.242989	0.56073	0.251246
				849	1.11194	0.153076	0.56161	0.250565
				850	1.3344	0.416189	0.56163	0.25055
				851	1.10243	0.140682	0.56205	0.250225
				852	0.708385	-0.497395	0.56227	0.250055
				853	0.811722	-0.300943	0.56239	0.249962
				854	0.733595	-0.446943	0.56286	0.2496
				855	1.16939	0.22576	0.56332	0.249245
				856	1.03199	0.0454326	0.56356	0.24906
				857	1.91571	0.937879	0.56481	0.248098
				858	0.944364	-0.0825848	0.5655	0.247567
				859	0.755007	-0.405438	0.56562	0.247475
				860	0.877616	-0.188338	0.56576	0.247368
				861	0.963212	-0.0540747	0.56577	0.24736
				862	0.898203	-0.154886	0.56666	0.246677
				863	0.749516	-0.415968	0.56689	0.246501
				864	2.23598	1.16091	0.56721	0.246256
				865	0.939837	-0.0895174	0.56757	0.245981
				866	1.13095	0.177531	0.56762	0.245942
				867	0.908427	-0.138557	0.56837	0.245369
				868	0.866257	-0.207133	0.56933	0.244636
				869	0.904619	-0.144618	0.5716	0.242908
				870	0.750716	-0.41366	0.57184	0.242725
				871	0.640118	-0.64359	0.57205	0.242566
				872	1.15672	0.210043	0.57292	0.241906
				873	1.0777	0.107958	0.57299	0.241853
				874	0.935492	-0.0962022	0.57334	0.241588
				875	1.04209	0.0594762	0.57392	0.241149
				876	2.02459	1.01763	0.57484	0.240453
				877	0.91926	-0.121456	0.57488	0.240423
				878	1.11111	0.152001	0.57515	0.240219
				879	1.03171	0.0450391	0.57538	0.240045
				880	1.10807	0.148049	0.57644	0.239246
				881	1.19554	0.257665	0.57644	0.239246
				882	0.90145	-0.149681	0.57678	0.23899
				883	1.69334	0.759875	0.57747	0.238471
				884	1.1604	0.214617	0.5782	0.237922
				885	0.948991	-0.0755336	0.57978	0.236737
				886	1.06749	0.0942166	0.58037	0.236295
				887	1.10947	0.149867	0.58099	0.235831
				888	0.885024	-0.176211	0.58116	0.235704
				889	0.95702	-0.0633785	0.58122	0.235659
				890	1.13337	0.180613	0.58185	0.235189
				891	1.07126	0.0993098	0.58269	0.234562
				892	0.950979	-0.0725151	0.5842	0.233438
				893	0.946825	-0.0788309	0.58428	0.233379
				894	1.09034	0.124781	0.58453	0.233193
				895	0.650348	-0.620716	0.58586	0.232206
				896	0.91065	-0.135032	0.58797	0.230645
				897	0.923183	-0.115311	0.58889	0.229966
				898	1.19398	0.255785	0.58914	0.229781
				899	1.40059	0.486037	0.58984	0.229266
				900	1.16978	0.226236	0.59168	0.227913
				901	0.694605	-0.525736	0.59174	0.227869
				902	0.71476	-0.484469	0.59199	0.227686
				903	1.46642	0.552303	0.59211	0.227598
				904	1.08618	0.119259	0.59237	0.227407
				905	0.885007	-0.176239	0.59299	0.226953
				906	1.09629	0.132629	0.59306	0.226901
				907	1.069	0.0962595	0.59315	0.226835
				908	0.749112	-0.416746	0.59322	0.226784
				909	0.77761	-0.362881	0.59332	0.226711
				910	1.45196	0.537997	0.59587	0.224848
				911	0.932244	-0.101221	0.59632	0.224521
				912	0.480645	-1.05696	0.59756	0.223618
				913	0.875377	-0.192023	0.5978	0.223444
				914	0.839592	-0.25224	0.5993	0.222356
				915	0.934835	-0.0972157	0.60031	0.221624
				916	0.807566	-0.308348	0.60045	0.221523
				917	0.939727	-0.0896868	0.60069	0.22135
				918	0.895078	-0.159915	0.60138	0.220851
				919	1.52292	0.606838	0.60141	0.220829
				920	0.829725	-0.269295	0.60166	0.220649
				921	1.06675	0.0932164	0.60352	0.219308
				922	1.23971	0.310002	0.60463	0.21851
				923	0.931675	-0.102101	0.60555	0.21785
				924	1.08765	0.121218	0.60602	0.217513
				925	0.469425	-1.09103	0.60643	0.217219
				926	0.833064	-0.263501	0.60682	0.21694
				927	1.15235	0.204583	0.6074	0.216525
				928	0.958948	-0.0604759	0.60777	0.216261
				929	0.963267	-0.0539929	0.60834	0.215854
				930	0.70728	-0.499646	0.60835	0.215846
				931	0.945407	-0.080992	0.60926	0.215197
				932	0.917618	-0.124034	0.6095	0.215026
				933	1.02476	0.0352863	0.61052	0.2143
				934	0.92523	-0.112115	0.61108	0.213902
				935	0.892494	-0.164086	0.61164	0.213504
				936	1.25258	0.324898	0.61235	0.213
				937	0.882222	-0.180787	0.61237	0.212986
				938	1.1159	0.158209	0.61281	0.212674
				939	0.821089	-0.284389	0.61301	0.212532
				940	1.03701	0.0524298	0.61325	0.212362
				941	0.970866	-0.0426563	0.61385	0.211938
				942	0.772091	-0.373157	0.61413	0.21174
				943	1.13855	0.187197	0.61452	0.211464
				944	1.07479	0.104049	0.61463	0.211386
				945	0.746917	-0.42098	0.61515	0.211019
				946	1.14921	0.200649	0.61582	0.210546
				947	1.28532	0.362125	0.61592	0.210476
				948	0.930719	-0.103582	0.61627	0.210229
				949	1.0954	0.13146	0.61838	0.208745
				950	0.888206	-0.171033	0.61896	0.208337
				951	1.20131	0.264603	0.61943	0.208008
				952	0.893876	-0.161853	0.61963	0.207868
				953	0.92519	-0.112178	0.62143	0.206608
				954	0.862883	-0.212763	0.62317	0.205393
				955	0.876785	-0.189705	0.62327	0.205324
				956	1.04394	0.0620404	0.62412	0.204732
				957	0.879014	-0.186042	0.6244	0.204537
				958	0.811784	-0.300831	0.625	0.20412
				959	0.949782	-0.0743324	0.62605	0.203391
				960	0.904926	-0.144129	0.62634	0.20319
				961	0.947006	-0.0785545	0.62938	0.201087
				962	1.1125	0.153806	0.63028	0.200466
				963	0.949834	-0.0742525	0.63041	0.200377
				964	0.935268	-0.0965476	0.63074	0.20015
				965	1.1374	0.185737	0.63088	0.200053
				966	1.52809	0.61173	0.63137	0.199716
				967	0.940795	-0.0880469	0.63183	0.1994
				968	1.2828	0.359292	0.63241	0.199001
				969	1.36081	0.444467	0.63275	0.198768
				970	1.07964	0.110549	0.63281	0.198727
				971	0.742493	-0.42955	0.63303	0.198576
				972	1.10502	0.144077	0.63374	0.198089
				973	1.09901	0.136209	0.63411	0.197835
				974	0.942117	-0.0860213	0.63444	0.197609
				975	1.07278	0.101358	0.63445	0.197603
				976	0.831138	-0.26684	0.6345	0.197568
				977	0.821231	-0.28414	0.63454	0.197541
				978	0.828088	-0.272144	0.6348	0.197363
				979	1.04418	0.062375	0.637	0.195861
				980	0.942904	-0.0848175	0.63775	0.19535
				981	1.19812	0.260767	0.6382	0.195043
				982	0.826924	-0.274173	0.63837	0.194928
				983	1.21801	0.284523	0.63858	0.194785
				984	0.971565	-0.041618	0.63877	0.194655
				985	0.917752	-0.123823	0.63915	0.194397
				986	1.1065	0.146008	0.63948	0.194173
				987	0.879481	-0.185276	0.63958	0.194105
				988	0.903717	-0.146057	0.64023	0.193664
				989	0.853081	-0.229246	0.64034	0.193589
				990	1.18963	0.250508	0.64039	0.193555
				991	1.09765	0.134423	0.64152	0.19279
				992	1.07898	0.109664	0.64249	0.192134
				993	0.904652	-0.144566	0.64321	0.191647
				994	0.980492	-0.0284218	0.6445	0.190777
				995	1.08936	0.123483	0.64665	0.189331
				996	0.917035	-0.124951	0.64698	0.189109
				997	0.749216	-0.416546	0.64709	0.189035
				998	0.633103	-0.659488	0.64773	0.188606
				999	1.5059	0.590628	0.64879	0.187896
				1000	1.12769	0.173368	0.64909	0.187695
				1001	0.661982	-0.595136	0.64983	0.1872
				1002	0.912649	-0.131868	0.65067	0.186639
				1003	1.05953	0.0834234	0.65448	0.184104
				1004	1.89196	0.919885	0.6548	0.183891
				1005	1.04694	0.0661807	0.65541	0.183487
				1006	1.1352	0.18294	0.65578	0.183242
				1007	0.931278	-0.102717	0.65623	0.182944
				1008	1.05902	0.0827341	0.65674	0.182607
				1009	0.964741	-0.0517868	0.65677	0.182587
				1010	1.10576	0.145034	0.65696	0.182461
				1011	1.29126	0.368784	0.65786	0.181867
				1012	1.22251	0.289848	0.65882	0.181233
				1013	0.770068	-0.376943	0.65937	0.180871
				1014	1.10398	0.142713	0.6606	0.180061
				1015	0.908438	-0.13854	0.66076	0.179956
				1016	0.955633	-0.0654707	0.66107	0.179753
				1017	0.906789	-0.141162	0.66124	0.179641
				1018	0.794785	-0.331363	0.66259	0.178755
				1019	0.779565	-0.359259	0.66317	0.178375
				1020	1.55893	0.640558	0.66336	0.178251
				1021	0.821129	-0.284319	0.66388	0.17791
				1022	1.28996	0.367328	0.66395	0.177865
				1023	0.941079	-0.0876115	0.66436	0.177597
				1024	0.92154	-0.117882	0.66603	0.176506
				1025	1.15927	0.213212	0.66624	0.176369
				1026	0.82377	-0.279687	0.66667	0.176089
				1027	0.661157	-0.596935	0.66685	0.175972
				1028	1.05435	0.0763489	0.66704	0.175848
				1029	0.900377	-0.151399	0.66762	0.175471
				1030	1.02972	0.0422511	0.66778	0.175367
				1031	1.04165	0.0588687	0.66779	0.17536
				1032	1.21378	0.27951	0.66783	0.175334
				1033	1.1501	0.201758	0.66796	0.17525
				1034	0.902243	-0.148413	0.66807	0.175178
				1035	0.948911	-0.0756559	0.66904	0.174548
				1036	0.822141	-0.282542	0.66921	0.174438
				1037	1.06734	0.0940255	0.66939	0.174321
				1038	1.08	0.111028	0.66987	0.174009
				1039	0.78322	-0.35251	0.67065	0.173504
				1040	1.05008	0.0704963	0.67115	0.17318
				1041	1.06096	0.0853668	0.67197	0.17265
				1042	1.23831	0.308369	0.67287	0.172069
				1043	0.943681	-0.0836288	0.67331	0.171785
				1044	0.942249	-0.08582	0.6737	0.171533
				1045	1.07681	0.106764	0.67383	0.17145
				1046	1.0527	0.0740895	0.67478	0.170838
				1047	0.974535	-0.0372146	0.67492	0.170748
				1048	1.21074	0.275892	0.67512	0.170619
				1049	0.879067	-0.185955	0.67546	0.1704
				1050	0.95562	-0.0654904	0.67585	0.17015
				1051	0.955009	-0.0664141	0.67623	0.169906
				1052	1.08278	0.114742	0.67662	0.169655
				1053	1.06169	0.0863591	0.67713	0.169328
				1054	1.1001	0.137628	0.6778	0.168898
				1055	0.93271	-0.1005	0.67963	0.167727
				1056	0.97491	-0.0366597	0.67976	0.167644
				1057	0.917308	-0.124522	0.67996	0.167517
				1058	1.07544	0.104926	0.68024	0.167338
				1059	1.06223	0.0870923	0.68073	0.167025
				1060	0.913632	-0.130315	0.68107	0.166808
				1061	1.0301	0.0427908	0.68155	0.166502
				1062	1.08754	0.121063	0.68185	0.166311
				1063	0.806498	-0.310256	0.68193	0.16626
				1064	0.934949	-0.0970407	0.68262	0.165821
				1065	0.882911	-0.179661	0.68425	0.164785
				1066	0.933764	-0.0988694	0.68445	0.164658
				1067	1.08621	0.119304	0.68447	0.164646
				1068	1.02334	0.0332793	0.68516	0.164208
				1069	1.12354	0.168054	0.68651	0.163353
				1070	0.95075	-0.0728627	0.68679	0.163176
				1071	1.13099	0.177587	0.68747	0.162746
				1072	1.07082	0.0987216	0.68812	0.162336
				1073	0.944879	-0.0817989	0.68882	0.161894
				1074	0.946805	-0.0788606	0.68915	0.161686
				1075	1.58862	0.667774	0.68979	0.161283
				1076	0.972948	-0.0395659	0.68989	0.16122
				1077	0.732892	-0.448328	0.69135	0.160302
				1078	0.930371	-0.104122	0.69234	0.159681
				1079	1.20446	0.268389	0.69251	0.159574
				1080	1.20463	0.268585	0.69288	0.159342
				1081	0.913807	-0.130038	0.69372	0.158816
				1082	0.836593	-0.257403	0.69394	0.158678
				1083	0.890315	-0.167613	0.69507	0.157971
				1084	1.22772	0.295981	0.69573	0.157559
				1085	0.93992	-0.0893898	0.69645	0.15711
				1086	1.18577	0.245827	0.69655	0.157048
				1087	1.04092	0.0578627	0.69681	0.156886
				1088	0.964324	-0.0524096	0.6969	0.15683
				1089	1.06005	0.0841277	0.69695	0.156798
				1090	1.04468	0.0630626	0.69784	0.156244
				1091	1.05513	0.077424	0.6988	0.155647
				1092	1.2548	0.327457	0.70006	0.154865
				1093	1.03669	0.0519791	0.70029	0.154722
				1094	0.872564	-0.196667	0.70039	0.15466
				1095	0.830699	-0.267602	0.70073	0.154449
				1096	0.940256	-0.0888743	0.70088	0.154356
				1097	1.27842	0.354359	0.70119	0.154164
				1098	1.13674	0.184898	0.7022	0.153539
				1099	1.03718	0.0526723	0.70238	0.153428
				1100	1.13607	0.184047	0.70239	0.153422
				1101	1.13517	0.182911	0.70267	0.153249
				1102	1.07992	0.110922	0.70273	0.153212
				1103	1.12767	0.173342	0.70352	0.152724
				1104	0.952049	-0.0708915	0.70483	0.151916
				1105	0.961312	-0.0569227	0.70531	0.15162
				1106	1.06313	0.0883156	0.70585	0.151288
				1107	1.16335	0.218281	0.70622	0.15106
				1108	1.05855	0.0820905	0.70627	0.151029
				1109	0.949049	-0.0754452	0.70948	0.14906
				1110	0.789138	-0.34165	0.7095	0.149048
				1111	0.97107	-0.0423534	0.71042	0.148485
				1112	0.965828	-0.0501616	0.71111	0.148063
				1113	1.22532	0.293164	0.71126	0.147972
				1114	1.0409	0.0578314	0.71191	0.147575
				1115	1.09049	0.124973	0.71199	0.147526
				1116	1.08691	0.120229	0.71218	0.14741
				1117	1.32662	0.407754	0.71242	0.147264
				1118	1.02449	0.0349104	0.71296	0.146935
				1119	0.944277	-0.0827179	0.713	0.14691
				1120	1.0862	0.119289	0.71328	0.14674
				1121	1.05718	0.0802167	0.71385	0.146393
				1122	0.959052	-0.0603183	0.71395	0.146332
				1123	0.745655	-0.423419	0.7143	0.146119
				1124	1.02233	0.0318654	0.71589	0.145154
				1125	1.34644	0.429151	0.71604	0.145063
				1126	0.94781	-0.0773302	0.71611	0.14502
				1127	0.81411	-0.296704	0.71659	0.144729
				1128	0.959709	-0.0593309	0.71796	0.1439
				1129	0.928813	-0.10654	0.71828	0.143706
				1130	0.912518	-0.132074	0.71958	0.142921
				1131	0.757731	-0.400243	0.72072	0.142233
				1132	0.774818	-0.368071	0.72164	0.141679
				1133	1.10866	0.148817	0.7217	0.141643
				1134	1.04232	0.0597925	0.72358	0.140513
				1135	0.92977	-0.105055	0.72462	0.13989
				1136	0.869407	-0.201896	0.72578	0.139195
				1137	1.0438	0.061849	0.72662	0.138693
				1138	0.823806	-0.279623	0.72814	0.137785
				1139	0.936263	-0.0950141	0.72854	0.137547
				1140	1.02944	0.0418544	0.729	0.137272
				1141	0.833275	-0.263136	0.72948	0.136987
				1142	1.04548	0.0641594	0.72962	0.136903
				1143	1.08954	0.123724	0.73136	0.135869
				1144	0.975252	-0.0361534	0.73146	0.135809
				1145	1.16205	0.21667	0.73212	0.135418
				1146	1.08083	0.112136	0.73356	0.134564
				1147	0.908788	-0.137985	0.73389	0.134369
				1148	0.772914	-0.37162	0.7341	0.134245
				1149	0.693093	-0.528879	0.73424	0.134162
				1150	1.12867	0.174626	0.73615	0.133034
				1151	1.04748	0.0669256	0.73678	0.132662
				1152	0.879977	-0.184462	0.73815	0.131855
				1153	0.870956	-0.199328	0.73852	0.131638
				1154	1.04296	0.0606855	0.73893	0.131397
				1155	0.926689	-0.109843	0.74146	0.129912
				1156	1.05645	0.0792228	0.74161	0.129824
				1157	1.04285	0.0605339	0.74207	0.129555
				1158	1.07406	0.103074	0.74255	0.129274
				1159	0.961931	-0.0559948	0.74256	0.129268
				1160	1.04542	0.0640774	0.74373	0.128585
				1161	1.02221	0.0316941	0.74478	0.127972
				1162	0.772075	-0.373187	0.74531	0.127663
				1163	0.968001	-0.0469192	0.74539	0.127616
				1164	1.12988	0.176176	0.7455	0.127552
				1165	1.05005	0.0704615	0.74669	0.12686
				1166	1.15262	0.204921	0.74705	0.12665
				1167	0.925717	-0.111357	0.74893	0.125559
				1168	0.859051	-0.219185	0.74986	0.12502
				1169	1.05351	0.0752052	0.74988	0.125008
				1170	1.10118	0.139049	0.75012	0.124869
				1171	1.05366	0.0754121	0.75132	0.124175
				1172	1.0366	0.0518612	0.75177	0.123915
				1173	1.03928	0.0555846	0.75188	0.123851
				1174	0.962037	-0.055835	0.75202	0.123771
				1175	0.962779	-0.0547234	0.75222	0.123655
				1176	0.957158	-0.0631704	0.75264	0.123413
				1177	0.910211	-0.135727	0.75272	0.123367
				1178	0.851272	-0.232308	0.75303	0.123188
				1179	0.939297	-0.090346	0.75369	0.122807
				1180	1.07399	0.102975	0.75377	0.122761
				1181	0.866222	-0.207191	0.75454	0.122318
				1182	1.19687	0.25927	0.75615	0.121392
				1183	1.0286	0.040686	0.75732	0.120721
				1184	1.03371	0.0478291	0.75783	0.120428
				1185	1.07204	0.100355	0.75785	0.120417
				1186	0.789997	-0.340081	0.75875	0.119901
				1187	0.885379	-0.175632	0.75905	0.11973
				1188	0.963439	-0.0537353	0.75916	0.119667
				1189	1.06488	0.0906925	0.75918	0.119655
				1190	1.2565	0.329411	0.76027	0.119032
				1191	0.920943	-0.118817	0.76035	0.118986
				1192	1.21774	0.284211	0.76095	0.118644
				1193	0.914263	-0.129319	0.76101	0.11861
				1194	0.969067	-0.0453317	0.76122	0.11849
				1195	0.773812	-0.369945	0.76163	0.118256
				1196	1.18633	0.246507	0.76163	0.118256
				1197	1.0252	0.0359101	0.76211	0.117982
				1198	1.04476	0.0631678	0.76242	0.117806
				1199	1.02513	0.0358138	0.76246	0.117783
				1200	1.13746	0.185815	0.76331	0.117299
				1201	0.961568	-0.0565389	0.76331	0.117299
				1202	1.02891	0.0411118	0.76412	0.116838
				1203	1.05703	0.0800137	0.76484	0.116429
				1204	1.04884	0.0687969	0.76484	0.116429
				1205	1.02212	0.0315647	0.76533	0.116151
				1206	1.03688	0.0522557	0.76612	0.115703
				1207	1.03194	0.0453582	0.76708	0.115159
				1208	1.21956	0.286363	0.76712	0.115137
				1209	1.03617	0.0512645	0.768	0.114639
				1210	1.31207	0.391845	0.76846	0.114379
				1211	1.04776	0.0673078	0.76931	0.113899
				1212	0.983449	-0.0240782	0.76939	0.113853
				1213	1.04419	0.0623779	0.76965	0.113707
				1214	0.957183	-0.0631333	0.76977	0.113639
				1215	0.981074	-0.0275664	0.77013	0.113436
				1216	0.967516	-0.0476427	0.77017	0.113413
				1217	1.06946	0.0968812	0.77028	0.113351
				1218	1.06719	0.0938134	0.77052	0.113216
				1219	1.04275	0.0603962	0.77069	0.11312
				1220	1.07687	0.106842	0.77099	0.112951
				1221	0.885192	-0.175938	0.77125	0.112805
				1222	0.969863	-0.0441476	0.77154	0.112642
				1223	0.810073	-0.303877	0.77227	0.112231
				1224	0.862779	-0.212937	0.77494	0.110732
				1225	1.10732	0.147066	0.77576	0.110273
				1226	1.10458	0.143498	0.7759	0.110194
				1227	1.05432	0.0763129	0.77635	0.109942
				1228	1.10997	0.150517	0.7766	0.109803
				1229	0.961061	-0.0572995	0.77751	0.109294
				1230	0.860834	-0.216193	0.77804	0.108998
				1231	1.39634	0.481648	0.77812	0.108953
				1232	1.09637	0.132734	0.77851	0.108736
				1233	1.14615	0.196793	0.77933	0.108279
				1234	1.08885	0.12281	0.77966	0.108095
				1235	0.986299	-0.0199033	0.78013	0.107833
				1236	0.787299	-0.345017	0.78032	0.107727
				1237	1.09932	0.136616	0.78054	0.107605
				1238	1.24945	0.321296	0.78084	0.107438
				1239	1.04553	0.0642362	0.78113	0.107277
				1240	1.02248	0.0320735	0.78137	0.107143
				1241	1.08709	0.120474	0.78163	0.106999
				1242	1.02904	0.041299	0.78228	0.106638
				1243	1.09999	0.13749	0.78234	0.106604
				1244	1.03832	0.0542484	0.78355	0.105933
				1245	1.04383	0.0618909	0.78482	0.10523
				1246	1.04222	0.05966	0.78651	0.104296
				1247	0.959753	-0.0592656	0.78842	0.103242
				1248	1.033	0.0468462	0.78868	0.103099
				1249	0.958353	-0.0613703	0.78898	0.102934
				1250	0.935635	-0.0959815	0.78917	0.102829
				1251	1.02906	0.0413223	0.79003	0.102356
				1252	0.959335	-0.0598939	0.79015	0.10229
				1253	1.04773	0.0672619	0.79065	0.102016
				1254	1.08313	0.115212	0.79077	0.10195
				1255	0.90118	-0.150112	0.79115	0.101741
				1256	1.12715	0.172677	0.79183	0.101368
				1257	0.967673	-0.047409	0.7929	0.100782
				1258	0.938305	-0.0918704	0.79375	0.100316
				1259	1.02065	0.0294832	0.79381	0.100283
				1260	0.951472	-0.0717671	0.79447	0.0999225
				1261	0.910869	-0.134685	0.79566	0.0992725
				1262	0.8619	-0.214407	0.79609	0.0990378
				1263	0.955005	-0.0664195	0.79646	0.098836
				1264	0.851983	-0.231103	0.79669	0.0987106
				1265	1.05658	0.0794063	0.79764	0.0981931
				1266	1.18008	0.238887	0.79835	0.0978067
				1267	0.798031	-0.325484	0.79881	0.0975565
				1268	0.972903	-0.0396314	0.79907	0.0974152
				1269	0.764878	-0.386698	0.79908	0.0974097
				1270	0.939105	-0.0906422	0.79918	0.0973554
				1271	0.911534	-0.133631	0.79924	0.0973228
				1272	0.970109	-0.0437815	0.80017	0.0968177
				1273	0.719122	-0.475692	0.80063	0.0965681
				1274	1.02355	0.0335765	0.80076	0.0964976
				1275	0.927064	-0.109259	0.80084	0.0964542
				1276	1.03503	0.0496782	0.80156	0.096064
				1277	0.914972	-0.128201	0.8016	0.0960423
				1278	0.967475	-0.0477039	0.80172	0.0959773
				1279	1.07692	0.106905	0.80269	0.0954521
				1280	0.962471	-0.0551854	0.80288	0.0953494
				1281	1.15118	0.203113	0.8042	0.0946359
				1282	0.970457	-0.0432631	0.8049	0.0942581
				1283	0.983142	-0.0245289	0.80575	0.0937997
				1284	1.01325	0.0189946	0.80793	0.0926263
				1285	0.930996	-0.103153	0.80808	0.0925456
				1286	1.16602	0.221596	0.80814	0.0925134
				1287	1.10173	0.139769	0.80912	0.0919871
				1288	0.964601	-0.0519965	0.80931	0.0918851
				1289	0.906732	-0.141252	0.80984	0.0916008
				1290	0.927778	-0.108149	0.80985	0.0915954
				1291	1.15336	0.205849	0.81028	0.0913649
				1292	0.959551	-0.0595685	0.81047	0.0912631
				1293	0.922322	-0.116658	0.81057	0.0912095
				1294	0.9404	-0.0886535	0.81066	0.0911613
				1295	0.844737	-0.243426	0.81121	0.0908667
				1296	0.923523	-0.11478	0.81215	0.0903638
				1297	1.2225	0.289834	0.81233	0.0902675
				1298	1.03568	0.0505714	0.81296	0.0899308
				1299	1.03608	0.0511423	0.81327	0.0897652
				1300	0.986068	-0.0202417	0.81328	0.0897599
				1301	0.97155	-0.0416398	0.81507	0.0888051
				1302	1.04084	0.0577491	0.81519	0.0887412
				1303	0.847511	-0.238696	0.81534	0.0886613
				1304	1.09041	0.12487	0.81556	0.0885441
				1305	1.03502	0.0496597	0.81597	0.0883258
				1306	0.918248	-0.123045	0.81625	0.0881768
				1307	1.15789	0.211495	0.81692	0.0878205
				1308	1.03714	0.0526046	0.81745	0.0875388
				1309	0.930801	-0.103456	0.81769	0.0874113
				1310	1.03146	0.0446908	0.81776	0.0873741
				1311	1.03281	0.0465703	0.81865	0.0869017
				1312	0.909101	-0.137488	0.8192	0.0866101
				1313	1.04374	0.06176	0.81942	0.0864934
				1314	0.967739	-0.0473105	0.82	0.0861861
				1315	1.01518	0.0217342	0.82003	0.0861703
				1316	0.974966	-0.0365758	0.82011	0.0861279
				1317	1.08324	0.115353	0.82027	0.0860432
				1318	0.93741	-0.0932485	0.82104	0.0856357
				1319	1.0981	0.135008	0.82154	0.0853713
				1320	1.02885	0.0410311	0.8221	0.0850754
				1321	0.986983	-0.0189034	0.82227	0.0849856
				1322	1.0557	0.0782001	0.82437	0.0838778
				1323	0.978105	-0.0319386	0.82446	0.0838304
				1324	0.931902	-0.10175	0.82497	0.0835618
				1325	0.982921	-0.0248533	0.82583	0.0831093
				1326	1.02395	0.0341503	0.82673	0.0826363
				1327	0.903785	-0.145948	0.82675	0.0826258
				1328	0.974299	-0.0375638	0.82735	0.0823107
				1329	0.863496	-0.211739	0.82791	0.0820169
				1330	0.977323	-0.0330931	0.8283	0.0818123
				1331	1.08093	0.112272	0.82891	0.0814926
				1332	0.981256	-0.027299	0.83062	0.0805976
				1333	1.02346	0.0334568	0.83069	0.080561
				1334	1.15464	0.207444	0.83168	0.0800437
				1335	0.903242	-0.146816	0.83182	0.0799706
				1336	0.982195	-0.0259185	0.8319	0.0799289
				1337	1.02749	0.0391309	0.83281	0.0794541
				1338	0.986689	-0.019333	0.83338	0.0791569
				1339	0.912576	-0.131983	0.83352	0.079084
				1340	1.03822	0.0541113	0.834	0.0788339
				1341	1.02802	0.0398749	0.83484	0.0783968
				1342	0.887007	-0.172983	0.8349	0.0783655
				1343	0.907467	-0.140082	0.83618	0.0777002
				1344	0.951823	-0.0712351	0.83636	0.0776067
				1345	1.02866	0.0407718	0.83698	0.0772849
				1346	1.0149	0.0213374	0.83709	0.0772278
				1347	0.947367	-0.0780041	0.83764	0.0769426
				1348	0.961754	-0.0562606	0.83831	0.0765954
				1349	0.888149	-0.171126	0.83842	0.0765384
				1350	1.02819	0.0401127	0.8394	0.076031
				1351	0.962015	-0.0558692	0.83992	0.0757621
				1352	1.0721	0.100441	0.84003	0.0757052
				1353	1.0545	0.0765569	0.84009	0.0756742
				1354	0.891727	-0.165326	0.84116	0.0751214
				1355	0.899903	-0.152159	0.84227	0.0745487
				1356	1.24252	0.313274	0.84303	0.074157
				1357	0.92865	-0.106793	0.84306	0.0741415
				1358	0.941756	-0.0865754	0.8434	0.0739664
				1359	0.968423	-0.0462906	0.84342	0.0739561
				1360	1.11157	0.152593	0.84402	0.0736473
				1361	0.964241	-0.0525342	0.84414	0.0735855
				1362	1.09678	0.133278	0.84464	0.0733284
				1363	0.853971	-0.227741	0.84469	0.0733026
				1364	0.967616	-0.0474935	0.84519	0.0730457
				1365	0.977762	-0.0324443	0.84559	0.0728402
				1366	1.04506	0.0635793	0.84567	0.0727991
				1367	1.03414	0.0484322	0.84575	0.072758
				1368	1.03688	0.0522422	0.84612	0.072568
				1369	1.11946	0.162807	0.8466	0.0723217
				1370	0.972309	-0.0405137	0.84827	0.0714659
				1371	1.09793	0.134791	0.84912	0.0710309
				1372	0.864528	-0.210016	0.85057	0.0702899
				1373	0.960372	-0.0583344	0.85172	0.0697032
				1374	1.02474	0.0352613	0.85313	0.0689848
				1375	0.975055	-0.0364444	0.85328	0.0689084
				1376	0.945486	-0.0808725	0.85336	0.0688677
				1377	1.02136	0.0304982	0.85356	0.0687659
				1378	0.96561	-0.050488	0.85371	0.0686896
				1379	0.915495	-0.127377	0.85422	0.0684303
				1380	0.968513	-0.0461569	0.85446	0.0683083
				1381	1.02766	0.039358	0.85589	0.067582
				1382	0.980151	-0.0289247	0.85666	0.0671915
				1383	1.01924	0.0274945	0.85716	0.0669381
				1384	0.972171	-0.0407179	0.85754	0.0667456
				1385	0.962396	-0.0552973	0.85762	0.0667051
				1386	1.02837	0.0403571	0.85763	0.0667
				1387	1.04458	0.0629246	0.85827	0.0663761
				1388	0.986944	-0.0189595	0.85829	0.0663659
				1389	1.05058	0.071181	0.85984	0.0655824
				1390	1.01833	0.0262015	0.85992	0.065542
				1391	1.06967	0.0971677	0.86005	0.0654763
				1392	0.979374	-0.0300677	0.86128	0.0648556
				1393	0.906403	-0.141775	0.8618	0.0645935
				1394	0.959959	-0.0589558	0.86201	0.0644877
				1395	1.0116	0.0166407	0.86261	0.0641855
				1396	1.01452	0.020799	0.86271	0.0641352
				1397	1.08551	0.118378	0.86288	0.0640496
				1398	0.908832	-0.137914	0.86384	0.0635667
				1399	0.928191	-0.107506	0.86496	0.063004
				1400	1.04937	0.0695276	0.86555	0.0627078
				1401	1.0161	0.0230397	0.86558	0.0626928
				1402	1.0475	0.0669538	0.86562	0.0626727
				1403	1.10407	0.142838	0.86588	0.0625423
				1404	0.980595	-0.0282706	0.86645	0.0622565
				1405	0.970324	-0.0434618	0.86672	0.0621212
				1406	1.13935	0.188211	0.86706	0.0619508
				1407	0.987521	-0.0181162	0.8672	0.0618807
				1408	1.01964	0.0280593	0.86726	0.0618507
				1409	1.07812	0.10852	0.86819	0.0613852
				1410	1.04289	0.0605802	0.86945	0.0607554
				1411	0.957427	-0.0627656	0.8698	0.0605806
				1412	0.960592	-0.0580046	0.87062	0.0601714
				1413	1.01078	0.0154623	0.8709	0.0600317
				1414	0.951423	-0.071841	0.87092	0.0600217
				1415	1.11548	0.15766	0.87175	0.059608
				1416	1.02852	0.0405668	0.8728	0.0590853
				1417	1.0445	0.062812	0.87297	0.0590007
				1418	0.91955	-0.121001	0.87351	0.0587321
				1419	1.04624	0.0652138	0.8741	0.0584389
				1420	0.985074	-0.0216955	0.87447	0.0582551
				1421	1.01647	0.0235658	0.87457	0.0582054
				1422	1.08331	0.115451	0.8747	0.0581409
				1423	0.962725	-0.0548051	0.87518	0.0579026
				1424	0.973481	-0.0387757	0.8762	0.0573968
				1425	0.953436	-0.0687918	0.87623	0.0573819
				1426	1.05468	0.0768061	0.87745	0.0567776
				1427	1.04217	0.0595913	0.87748	0.0567628
				1428	0.978932	-0.0307188	0.87783	0.0565896
				1429	1.06356	0.0888956	0.87825	0.0563818
				1430	1.08636	0.119504	0.87901	0.0560062
				1431	1.01064	0.0152671	0.87905	0.0559864
				1432	1.05846	0.0819729	0.88204	0.0545117
				1433	0.93156	-0.10228	0.88213	0.0544674
				1434	1.03029	0.0430515	0.88217	0.0544477
				1435	1.13074	0.177272	0.8826	0.0542361
				1436	0.929279	-0.105817	0.88356	0.053764
				1437	0.96935	-0.0449109	0.88596	0.0525859
				1438	1.05809	0.0814619	0.88702	0.0520666
				1439	0.976204	-0.0347458	0.88807	0.0515528
				1440	0.95414	-0.0677265	0.88877	0.0512106
				1441	0.955798	-0.0652226	0.88932	0.0509419
				1442	0.989653	-0.0150047	0.8894	0.0509029
				1443	1.05097	0.071725	0.89105	0.0500979
				1444	0.984019	-0.0232418	0.8917	0.0497812
				1445	0.922632	-0.116172	0.89191	0.049679
				1446	0.926901	-0.109513	0.89243	0.0494258
				1447	0.986903	-0.0190194	0.89398	0.0486722
				1448	0.984626	-0.022352	0.89417	0.0485799
				1449	0.993397	-0.00955795	0.8944	0.0484682
				1450	1.03836	0.0543045	0.89469	0.0483274
				1451	1.03647	0.0516721	0.89483	0.0482595
				1452	1.02422	0.0345229	0.89553	0.0479199
				1453	0.984271	-0.0228724	0.89591	0.0477356
				1454	1.02414	0.0344183	0.89641	0.0474933
				1455	0.93404	-0.0984441	0.89688	0.0472657
				1456	0.974481	-0.0372936	0.89715	0.0471349
				1457	0.972525	-0.0401926	0.89726	0.0470817
				1458	0.985983	-0.0203655	0.89744	0.0469946
				1459	1.05111	0.0719188	0.89757	0.0469317
				1460	1.01325	0.0189893	0.89783	0.0468059
				1461	0.984164	-0.0230299	0.89814	0.046656
				1462	1.01909	0.0272775	0.8983	0.0465786
				1463	1.01045	0.0150037	0.89911	0.0461872
				1464	0.982839	-0.0249737	0.8996	0.0459506
				1465	0.917372	-0.124422	0.89972	0.0458926
				1466	1.05713	0.0801504	0.90013	0.0456948
				1467	0.982333	-0.0257158	0.90021	0.0456562
				1468	0.970667	-0.0429519	0.90193	0.0448272
				1469	0.975294	-0.0360907	0.90197	0.0448079
				1470	0.982051	-0.0261301	0.90246	0.044572
				1471	0.991458	-0.0123768	0.90306	0.0442834
				1472	1.03861	0.0546481	0.90309	0.044269
				1473	0.956482	-0.06419	0.90325	0.044192
				1474	1.04471	0.0631057	0.90407	0.0437979
				1475	0.934537	-0.0976769	0.90447	0.0436058
				1476	0.966063	-0.049811	0.9049	0.0433994
				1477	1.06302	0.0881729	0.90558	0.0430732
				1478	0.981424	-0.0270514	0.90585	0.0429437
				1479	0.955978	-0.0649513	0.90615	0.0427999
				1480	0.972102	-0.0408208	0.90657	0.0425987
				1481	1.0297	0.0422198	0.90659	0.0425891
				1482	1.02375	0.0338659	0.90684	0.0424693
				1483	0.973627	-0.0385586	0.90782	0.0420003
				1484	0.974214	-0.0376899	0.90897	0.0414505
				1485	0.971102	-0.0423053	0.90946	0.0412164
				1486	0.897762	-0.155594	0.91003	0.0409443
				1487	0.97588	-0.0352239	0.91118	0.0403958
				1488	0.985987	-0.020359	0.9113	0.0403386
				1489	0.992074	-0.0114803	0.9114	0.040291
				1490	1.01592	0.0227938	0.91142	0.0402814
				1491	1.04629	0.0652812	0.91204	0.0399861
				1492	0.980243	-0.028788	0.91288	0.0395863
				1493	0.993742	-0.00905604	0.91315	0.0394579
				1494	0.985932	-0.0204398	0.91482	0.0386643
				1495	1.02011	0.0287303	0.91503	0.0385647
				1496	1.03796	0.0537443	0.91536	0.0384081
				1497	0.972188	-0.0406926	0.91547	0.0383559
				1498	1.02244	0.0320114	0.9155	0.0383417
				1499	0.996065	-0.00568821	0.91668	0.0377822
				1500	0.981222	-0.0273488	0.91692	0.0376686
				1501	0.96458	-0.0520278	0.9172	0.037536
				1502	0.993707	-0.0091073	0.9175	0.0373939
				1503	0.961158	-0.0571552	0.91876	0.0367979
				1504	0.991668	-0.0120709	0.91912	0.0366278
				1505	1.06644	0.0928046	0.91964	0.0363821
				1506	0.979949	-0.0292209	0.91968	0.0363633
				1507	0.973257	-0.0391067	0.92009	0.0361697
				1508	0.98995	-0.0145725	0.92209	0.0352267
				1509	1.01035	0.0148609	0.92263	0.0349724
				1510	0.977541	-0.0327706	0.9234	0.0346101
				1511	0.969899	-0.0440942	0.9234	0.0346101
				1512	1.02189	0.0312354	0.92435	0.0341636
				1513	0.99087	-0.0132316	0.92475	0.0339757
				1514	0.9848	-0.0220972	0.92519	0.0337691
				1515	0.953147	-0.0692288	0.92556	0.0335954
				1516	1.02463	0.0350971	0.92559	0.0335813
				1517	1.02416	0.0344425	0.92632	0.033239
				1518	1.0075	0.0107773	0.92722	0.0328172
				1519	0.973626	-0.0385601	0.92748	0.0326954
				1520	0.956747	-0.0637913	0.92787	0.0325129
				1521	0.968139	-0.0467137	0.92815	0.0323818
				1522	1.02453	0.0349644	0.9287	0.0321246
				1523	1.03312	0.0470077	0.92881	0.0320731
				1524	0.986261	-0.0199585	0.92971	0.0316525
				1525	1.03588	0.0508504	0.93	0.0315171
				1526	0.974815	-0.0367996	0.93025	0.0314003
				1527	0.971502	-0.0417112	0.93106	0.0310223
				1528	0.945257	-0.0812209	0.93125	0.0309337
				1529	0.952203	-0.0706589	0.93226	0.0304629
				1530	1.00987	0.0141685	0.93357	0.0298531
				1531	0.990078	-0.0143865	0.93402	0.0296438
				1532	1.02607	0.0371257	0.93582	0.0288077
				1533	1.03944	0.0558056	0.93605	0.028701
				1534	0.993278	-0.00972984	0.93665	0.0284227
				1535	0.952343	-0.0704461	0.9369	0.0283068
				1536	1.01318	0.0188921	0.93756	0.0280009
				1537	0.985436	-0.0211659	0.93893	0.0273668
				1538	1.03289	0.046685	0.93913	0.0272743
				1539	0.983582	-0.0238827	0.93948	0.0271125
				1540	1.00996	0.0142917	0.93952	0.027094
				1541	1.01386	0.0198548	0.9397	0.0270108
				1542	0.990774	-0.0133719	0.94033	0.0267197
				1543	0.951339	-0.0719691	0.94089	0.0264611
				1544	1.01696	0.0242606	0.94192	0.025986
				1545	0.907557	-0.13994	0.9421	0.025903
				1546	1.03035	0.0431375	0.94241	0.0257601
				1547	1.03936	0.0557007	0.94281	0.0255758
				1548	1.03678	0.0521047	0.94313	0.0254284
				1549	1.04413	0.0622947	0.94317	0.02541
				1550	1.02584	0.0368098	0.94421	0.0249314
				1551	1.02677	0.038107	0.94514	0.0245039
				1552	0.985844	-0.0205693	0.94591	0.0241502
				1553	1.01263	0.0181115	0.94611	0.0240584
				1554	0.991866	-0.0117833	0.94639	0.0239299
				1555	1.00499	0.0071814	0.94645	0.0239023
				1556	1.00514	0.00739795	0.94676	0.0237601
				1557	1.00907	0.0130266	0.94681	0.0237372
				1558	1.01997	0.0285322	0.94753	0.023407
				1559	0.990961	-0.0130991	0.94788	0.0232466
				1560	1.01268	0.0181825	0.94856	0.0229352
				1561	1.00884	0.0126999	0.94916	0.0226606
				1562	0.959627	-0.0594538	0.94934	0.0225782
				1563	1.02987	0.0424632	0.94948	0.0225142
				1564	1.02178	0.0310904	0.94951	0.0225005
				1565	0.987818	-0.0176824	0.95214	0.0212992
				1566	0.992803	-0.01042	0.95275	0.021021
				1567	1.01867	0.0266797	0.95292	0.0209436
				1568	1.02422	0.0345266	0.95294	0.0209344
				1569	1.02747	0.0390938	0.95332	0.0207613
				1570	1.03405	0.048309	0.95399	0.0204562
				1571	0.983667	-0.0237581	0.95459	0.0201831
				1572	0.996127	-0.00559794	0.95546	0.0197875
				1573	0.994087	-0.00855581	0.9558	0.019633
				1574	0.975105	-0.0363704	0.95698	0.0190971
				1575	1.03429	0.0486359	0.95704	0.0190699
				1576	1.00799	0.0114769	0.95716	0.0190155
				1577	1.01938	0.027697	0.95735	0.0189293
				1578	1.01205	0.0172778	0.95739	0.0189111
				1579	1.03179	0.0451434	0.95784	0.018707
				1580	0.972796	-0.0397914	0.95843	0.0184396
				1581	0.947847	-0.077274	0.95857	0.0183762
				1582	0.990555	-0.0136903	0.95918	0.0180999
				1583	1.00541	0.00778691	0.95936	0.0180184
				1584	0.981485	-0.0269612	0.96063	0.0174439
				1585	1.01134	0.0162698	0.9612	0.0171862
				1586	0.99586	-0.00598566	0.96175	0.0169378
				1587	0.967449	-0.0477419	0.96188	0.0168791
				1588	1.0487	0.0685996	0.96196	0.016843
				1589	0.991715	-0.0120022	0.96292	0.0164098
				1590	0.969402	-0.0448336	0.96428	0.0157968
				1591	1.02258	0.0322155	0.9644	0.0157428
				1592	0.995054	-0.00715294	0.96441	0.0157383
				1593	0.993352	-0.00962341	0.96602	0.0150139
				1594	1.02827	0.0402208	0.96618	0.014942
				1595	0.988563	-0.0165953	0.96744	0.014376
				1596	1.01261	0.018077	0.96779	0.0142189
				1597	0.995616	-0.00633857	0.96805	0.0141022
				1598	1.01346	0.0192822	0.96813	0.0140663
				1599	1.00744	0.0106949	0.96901	0.0136717
				1600	1.01408	0.0201766	0.96936	0.0135149
				1601	1.00271	0.00390394	0.97005	0.0132059
				1602	1.02234	0.0318687	0.97089	0.01283
				1603	1.00354	0.00509449	0.9735	0.011664
				1604	1.00437	0.00628441	0.97399	0.0114455
				1605	1.00508	0.00730698	0.97498	0.0110043
				1606	1.01373	0.019674	0.9752	0.0109063
				1607	1.01536	0.0219905	0.97602	0.0105413
				1608	0.996889	-0.00449581	0.97611	0.0105012
				1609	0.976576	-0.0341956	0.97622	0.0104523
				1610	1.02296	0.0327478	0.97625	0.010439
				1611	0.992785	-0.0104463	0.97781	0.00974553
				1612	0.990611	-0.0136098	0.97809	0.00962118
				1613	0.991358	-0.0125218	0.97818	0.00958122
				1614	1.00587	0.00843867	0.97903	0.009204
				1615	0.979177	-0.0303588	0.98105	0.00830886
				1616	0.993535	-0.00935729	0.98204	0.00787082
				1617	1.00802	0.0115176	0.98264	0.00760556
				1618	1.0063	0.00906708	0.98276	0.00755253
				1619	0.997965	-0.00293919	0.9835	0.00722564
				1620	0.989182	-0.0156916	0.98503	0.00655054
				1621	1.00275	0.00395573	0.98518	0.00648441
				1622	0.995466	-0.00655535	0.98598	0.00613189
				1623	0.996477	-0.00509144	0.9861	0.00607904
				1624	1.00984	0.0141252	0.98612	0.00607023
				1625	1.00245	0.00353002	0.98635	0.00596895
				1626	1.00256	0.00368373	0.98647	0.00591612
				1627	0.994287	-0.00826572	0.98662	0.00585009
				1628	0.992469	-0.0109058	0.98673	0.00580167
				1629	1.00776	0.0111545	0.98674	0.00579727
				1630	1.00168	0.00241511	0.98792	0.00527822
				1631	0.998999	-0.00144483	0.98836	0.00508484
				1632	0.998665	-0.00192734	0.9884	0.00506726
				1633	1.00694	0.00998444	0.99031	0.00422884
				1634	1.00653	0.0093867	0.99081	0.00400962
				1635	1.00675	0.00970214	0.99102	0.00391758
				1636	0.998721	-0.00184657	0.99135	0.00377299
				1637	1.00092	0.00132715	0.99262	0.00321698
				1638	0.996127	-0.00559811	0.99344	0.00285836
				1639	0.997972	-0.00292816	0.99493	0.00220747
				1640	1.00478	0.00687738	0.99503	0.00216383
				1641	1.00072	0.00103739	0.99527	0.00205909
				1642	0.999521	-0.000690761	0.99767	0.00101309
				1643	1.0005	0.000724939	0.99812	0.000817242
				1644	1.00046	0.000660429	0.99823	0.000769382
				1645	0.999676	-0.000467644	0.99933	0.000291075
